# Supplementary material for: 2,3-Diamino­pyridinium 4-carb­oxy­butano­ate
Source: Acta Crystallogr Sect E Struct Rep Online. 2011 Oct 29;67(Pt 11):o3123. doi: 10.1107/S1600536811044473 (PMC3247507; doi:10.1107/S1600536811044473)
Supplement: Supplementary file 2 [file e-67-o3123-Isup2.hkl]

#
# h,k,l, Fc-squared, Fo-squared, sigma(Fo-squared) and status flag
#
data_I
_shelx_title ' goh6m in P2(1)/c (100K)'
_shelx_refln_list_code          4
_shelx_F_calc_maximum      123.77
_exptl_crystal_F_000       512.00
_reflns_d_resolution_high  0.7087
 
loop_
 _symmetry_equiv_pos_as_xyz
 'x, y, z'
 '-x, y+1/2, -z+1/2'
 '-x, -y, -z'
 'x, -y-1/2, z-1/2'
 
_cell_length_a     7.7052
_cell_length_b    21.4626
_cell_length_c     7.8450
_cell_angle_alpha  90.000
_cell_angle_beta  119.473
_cell_angle_gamma  90.000
 
_shelx_F_squared_multiplier     1.000
 
loop_
 _refln_index_h
 _refln_index_k
 _refln_index_l
 _refln_F_squared_calc
 _refln_F_squared_meas
 _refln_F_squared_sigma
 _refln_observed_status
   1   0   0        0.11       -0.89      0.89 o
   2   0   0     2330.17     2398.27     62.49 o
   3   0   0     2748.86     3067.31     56.03 o
   4   0   0      821.57      811.72     18.45 o
   5   0   0        1.09       -1.21      2.03 o
   6   0   0      207.81      208.37     10.27 o
   7   0   0      313.67      304.22     13.79 o
   8   0   0      274.81      314.13     15.29 o
   9   0   0      132.77      156.62     14.00 o
   1   1   0      224.15      210.59      3.87 o
   2   1   0       38.69       44.23      2.34 o
   3   1   0      167.24      167.67      4.06 o
   4   1   0      989.18      935.32     17.36 o
   5   1   0       56.50       54.54      4.08 o
   6   1   0       19.55       14.55      2.64 o
   7   1   0       12.99       12.96      2.94 o
   8   1   0      123.17      127.93      8.12 o
   9   1   0      106.40      129.60      8.71 o
   1   2   0      459.68      479.58      6.28 o
   2   2   0      701.83      659.64      8.27 o
   3   2   0        0.19       -0.85      1.03 o
   4   2   0      389.95      420.81      8.11 o
   5   2   0      272.71      281.29      7.68 o
   6   2   0       21.46       11.59      2.44 o
   7   2   0       55.42       51.02      4.90 o
   8   2   0       42.76       49.94      5.29 o
   9   2   0       17.47       13.99      3.67 o
   1   3   0     4817.78     4711.14     38.94 o
   2   3   0      591.43      549.39     10.08 o
   3   3   0      283.17      310.18      5.80 o
   4   3   0      274.71      266.16      5.98 o
   5   3   0        3.03        7.22      1.81 o
   6   3   0      277.21      282.40      8.49 o
   7   3   0      265.58      283.35      9.37 o
   8   3   0      105.68      106.54      7.47 o
   9   3   0        1.57        4.49      5.39 o
   0   4   0     2468.91     2262.73     60.45 o
   1   4   0      636.43      599.65      6.07 o
   2   4   0      434.93      403.54      6.35 o
   3   4   0        2.95        4.47      1.10 o
   4   4   0       34.18       41.31      2.56 o
   5   4   0        6.22        4.05      1.61 o
   6   4   0     1277.39     1240.96     20.27 o
   7   4   0      118.79      124.77      7.20 o
   8   4   0        2.12        5.92      2.79 o
   9   4   0        0.04        5.99      4.18 o
   1   5   0     1303.33     1238.38     14.15 o
   2   5   0     3653.36     3918.46     39.24 o
   3   5   0        0.10        0.48      0.66 o
   4   5   0       97.26      115.89      3.62 o
   5   5   0       18.61       23.61      2.71 o
   6   5   0       25.09       25.95      3.16 o
   7   5   0       13.65       15.39      3.01 o
   8   5   0        0.05       -2.63      2.73 o
   9   5   0       66.69       80.16      9.93 o
   0   6   0      771.40      717.27     12.01 o
   1   6   0        5.48        7.89      0.64 o
   2   6   0     2117.09     2252.69     25.82 o
   3   6   0      282.96      298.63      5.24 o
   4   6   0     1258.74     1326.51     16.59 o
   5   6   0      475.03      453.29      9.88 o
   6   6   0      100.44      114.59      6.04 o
   7   6   0        1.84        4.52      2.27 o
   8   6   0      115.41      122.99     25.41 o
   9   6   0        0.48       -2.23      3.24 o
   1   7   0       33.69       30.23      1.13 o
   2   7   0      896.00      875.42      8.66 o
   3   7   0        9.22       18.90      2.31 o
   4   7   0       36.88       39.34      2.56 o
   5   7   0      423.60      411.93      9.33 o
   6   7   0      444.05      416.93     10.40 o
   7   7   0      170.83      157.31     13.71 o
   8   7   0       10.81        3.94      5.85 o
   9   7   0       29.22       22.15      5.90 o
   0   8   0      147.65      157.04      5.34 o
   1   8   0      445.61      475.28      5.56 o
   2   8   0      122.47      138.61      2.83 o
   3   8   0      677.08      746.33      8.54 o
   4   8   0       38.98       33.40      2.10 o
   5   8   0        4.69        3.76      1.47 o
   6   8   0      476.22      480.96     16.09 o
   7   8   0       18.30       21.12      4.86 o
   8   8   0       38.82       30.76      6.07 o
   9   8   0        1.41        0.81      3.64 o
   1   9   0      215.49      211.42      2.87 o
   2   9   0      943.82     1003.04     10.79 o
   3   9   0       29.63       39.48      1.98 o
   4   9   0        1.31        1.23      0.83 o
   5   9   0       66.42       75.51      5.44 o
   6   9   0       21.60       19.05      4.67 o
   7   9   0        0.01        2.03      2.62 o
   8   9   0       81.95       73.04     12.08 o
   9   9   0        0.42        2.15      3.81 o
   0  10   0      307.49      327.14      7.98 o
   1  10   0       24.03       33.32      1.28 o
   2  10   0      118.21      118.99      2.72 o
   3  10   0        0.02        1.17      0.87 o
   4  10   0      197.24      189.62      4.65 o
   5  10   0      190.75      166.28      7.05 o
   6  10   0        5.83        8.96      3.12 o
   7  10   0       19.90       11.41      3.83 o
   8  10   0        1.09        5.00      4.44 o
   1  11   0       96.56      110.42      2.26 o
   2  11   0      264.76      289.34      4.98 o
   3  11   0      134.01      150.83      3.08 o
   4  11   0      502.84      532.61     12.55 o
   5  11   0       66.68       68.14      4.77 o
   6  11   0       13.56       10.08      3.07 o
   7  11   0       28.73       27.29      5.29 o
   8  11   0       10.48        9.91      4.21 o
   0  12   0     2756.08     2894.27     51.37 o
   1  12   0      109.49      118.22      2.33 o
   2  12   0       13.72       16.73      1.45 o
   3  12   0        2.55        3.98      1.02 o
   4  12   0      644.65      624.99     10.26 o
   5  12   0        0.81        1.47      1.05 o
   6  12   0      118.46      115.13      7.95 o
   7  12   0       80.46       70.88      8.85 o
   8  12   0        0.67        0.83      3.37 o
   1  13   0      407.31      405.18      5.11 o
   2  13   0      800.50      802.55     10.46 o
   3  13   0      661.74      638.60      8.42 o
   4  13   0       11.49       11.89      2.42 o
   5  13   0        1.27        1.14      1.45 o
   6  13   0      175.17      218.13     50.85 o
   7  13   0        4.27        6.55      3.86 o
   8  13   0      170.59      198.55     12.04 o
   0  14   0      132.82      133.59      4.78 o
   1  14   0      168.63      195.86      3.35 o
   2  14   0       33.30       39.59      2.87 o
   3  14   0      178.47      202.00      4.78 o
   4  14   0       49.33       42.74      3.46 o
   5  14   0        2.06        1.14      1.56 o
   6  14   0        7.42        8.63      6.84 o
   7  14   0       40.03       38.65      5.49 o
   8  14   0        0.65       -0.15      3.10 o
   1  15   0       32.94       41.71      2.40 o
   2  15   0      322.03      299.88      7.76 o
   3  15   0      676.95      631.20      9.67 o
   4  15   0       11.41        8.64      2.21 o
   5  15   0      377.06      399.66     12.51 o
   6  15   0        0.60       -0.02      4.56 o
   7  15   0       93.67      111.97      8.42 o
   8  15   0        0.67       -2.21      2.35 o
   0  16   0      429.43      450.32      8.93 o
   1  16   0      162.70      166.05      4.39 o
   2  16   0       12.84       10.66      2.07 o
   3  16   0        5.63        6.97      1.48 o
   4  16   0       61.77       49.78      6.43 o
   5  16   0      122.34      121.42      6.55 o
   6  16   0       19.31       32.60      4.85 o
   7  16   0      345.39      425.09     16.40 o
   8  16   0       11.10        5.02      3.35 o
   1  17   0      220.43      212.48      4.92 o
   2  17   0      175.93      179.16      9.28 o
   3  17   0        0.52        3.26      1.51 o
   4  17   0       36.24       30.43      5.16 o
   5  17   0        4.97        6.17      2.24 o
   6  17   0       31.72       41.19      5.44 o
   7  17   0       29.26       43.09     11.71 o
   0  18   0        1.93        0.39      1.56 o
   1  18   0       11.94       15.03      2.23 o
   2  18   0       12.48       13.98      2.25 o
   3  18   0      257.98      224.31      7.46 o
   4  18   0       51.78       57.65      4.33 o
   5  18   0       21.59       17.18      4.72 o
   6  18   0        5.26        3.90      2.90 o
   7  18   0       64.28       64.39     18.16 o
   1  19   0     1933.34     1936.08     36.26 o
   2  19   0      202.24      203.85      9.62 o
   3  19   0        0.01        8.64      1.94 o
   4  19   0        0.11       -1.20      2.04 o
   5  19   0       20.62       26.52      3.80 o
   6  19   0        0.25        3.12      2.52 o
   7  19   0       16.64       19.35      4.39 o
   0  20   0       23.30       18.41      5.64 o
   1  20   0      466.36      463.32     13.93 o
   2  20   0      231.70      218.17      7.49 o
   3  20   0       20.66       28.57      3.32 o
   4  20   0        7.56        7.20      3.20 o
   5  20   0       27.32       24.47      3.83 o
   6  20   0      102.57      103.52      7.67 o
   7  20   0       61.90       58.03      7.04 o
   1  21   0      346.38      270.10     48.06 o
   2  21   0       34.05       36.96      4.42 o
   3  21   0      153.78      149.27      9.57 o
   4  21   0       25.84       27.22      3.66 o
   5  21   0       41.98       42.73      6.21 o
   6  21   0        1.09       -0.49      4.40 o
   0  22   0      402.67      406.46     19.15 o
   1  22   0       22.27       22.54      6.27 o
   2  22   0       43.57       50.51      5.89 o
   3  22   0        0.01        3.43      2.52 o
   4  22   0       21.42       19.69      3.64 o
   5  22   0        0.08        2.14      2.28 o
   6  22   0      107.20      129.55      8.84 o
   1  23   0        9.90       11.61      5.01 o
   2  23   0        0.34        0.28      1.74 o
   3  23   0        9.99       11.55      2.84 o
   4  23   0       52.81       54.04      5.12 o
   5  23   0       17.35       28.76      3.92 o
   6  23   0       14.90       15.43      4.44 o
   0  24   0       46.93       55.05      8.22 o
   1  24   0        0.29       -1.08      1.91 o
   2  24   0       43.53       44.25      8.74 o
   3  24   0        4.01        6.43      2.69 o
   4  24   0        0.17        2.97      2.32 o
   5  24   0       48.45       52.80      7.17 o
   1  25   0       17.45       12.87      5.10 o
   2  25   0        0.13        4.28      2.04 o
   3  25   0       83.56       89.58      8.58 o
   4  25   0        1.15        0.21      2.25 o
   5  25   0       25.85       25.09      4.56 o
   0  26   0       27.11       23.30      5.18 o
   1  26   0       15.45        8.58      4.92 o
   2  26   0        0.00        1.73      2.12 o
   3  26   0      197.86      202.20      9.92 o
   4  26   0       65.96       86.82     11.78 o
   1  27   0       13.02       10.27      4.95 o
   2  27   0        3.66        6.53      2.80 o
   3  27   0       47.94       61.54     10.03 o
   4  27   0       11.66       10.06      5.95 o
   0  28   0        0.42        4.97      3.33 o
   1  28   0        2.92        0.70      3.97 o
   2  28   0       43.77       65.85      6.80 o
   3  28   0        0.10        6.34      4.05 o
   1  29   0       11.35        3.69      4.73 o
   2  29   0       57.43       55.72      7.26 o
   0  30   0       54.78       53.09      9.23 o
   1  30   0        0.91        0.15      2.05 o
  -9   1   1       68.92       62.29      7.36 o
  -8   1   1      177.65      190.85      8.05 o
  -7   1   1       15.51       14.05      2.73 o
  -6   1   1       39.50       39.62      4.30 o
  -5   1   1        0.17        1.02      1.11 o
  -4   1   1      358.09      286.24      5.95 o
  -3   1   1      448.32      442.96      7.56 o
  -2   1   1      314.49      280.42      6.19 o
  -1   1   1      144.62      121.42      1.69 o
   0   1   1     1028.43      866.92      8.21 o
   1   1   1      675.14      664.00      7.32 o
   2   1   1      672.55      722.32      8.75 o
   3   1   1      199.52      229.57      4.77 o
   4   1   1     1060.35     1076.29     16.54 o
   5   1   1        1.86        2.49      1.59 o
   6   1   1       77.11       71.81      5.40 o
   7   1   1       21.77       17.95      3.40 o
   8   1   1      114.86       91.39      7.23 o
  -9   2   1       34.47       28.84      4.64 o
  -8   2   1       93.92       99.36      6.88 o
  -7   2   1       13.61       12.43      2.70 o
  -6   2   1      169.62      171.64      8.89 o
  -5   2   1      446.78      440.39     10.97 o
  -4   2   1      168.02      160.08      4.80 o
  -3   2   1      682.73      730.84      9.53 o
  -2   2   1     6846.32     6648.30     51.27 o
  -1   2   1     1314.17     1430.23     10.98 o
   0   2   1       44.94       42.99      2.09 o
   1   2   1     1848.04     1805.24     20.18 o
   2   2   1        6.65        6.48      1.09 o
   3   2   1      659.99      686.54     10.16 o
   4   2   1      319.84      348.16      7.42 o
   5   2   1      157.34      177.24      6.45 o
   6   2   1        9.15        5.59      2.20 o
   7   2   1      133.03      149.52      8.04 o
   8   2   1       19.15       16.72      3.77 o
  -9   3   1       10.69       10.44      3.28 o
  -8   3   1      239.06      250.73      9.19 o
  -7   3   1        6.15        5.09      2.14 o
  -6   3   1      389.48      418.71     11.69 o
  -5   3   1       54.31       45.07      3.94 o
  -4   3   1      878.09      943.03     12.64 o
  -3   3   1      678.46      734.50     10.53 o
  -2   3   1    15318.27    15304.74    117.13 o
  -1   3   1     1632.34     1667.23     11.81 o
   0   3   1     6060.44     5964.17     59.57 o
   1   3   1     1853.83     1781.97     19.15 o
   2   3   1        0.91        4.95      0.99 o
   3   3   1      331.84      353.65      6.72 o
   4   3   1       58.76       44.29      3.15 o
   5   3   1      273.51      287.31      8.21 o
   6   3   1        3.95        3.53      1.94 o
   7   3   1       16.66       15.57      3.32 o
   8   3   1        0.05       -0.52      3.59 o
  -9   4   1       73.23       78.86     12.01 o
  -8   4   1      136.79      143.05      7.87 o
  -7   4   1        4.58        4.32      2.06 o
  -6   4   1       24.75       21.08      3.68 o
  -5   4   1        5.43        1.52      1.48 o
  -4   4   1       78.79       75.29      2.98 o
  -3   4   1        0.31        0.51      0.48 o
  -2   4   1     6399.19     6652.71     51.11 o
  -1   4   1     3321.07     3055.32     28.50 o
   0   4   1      511.68      578.45      8.46 o
   1   4   1     1614.03     1640.53     23.98 o
   2   4   1     1734.96     1789.36     19.20 o
   3   4   1      825.89      836.20     11.64 o
   4   4   1       63.33       71.54      3.76 o
   5   4   1      188.93      203.28      6.90 o
   6   4   1      615.30      646.03     14.03 o
   7   4   1        3.55        4.39      2.47 o
   8   4   1      134.73      141.18     12.73 o
  -9   5   1        6.21        5.68      4.02 o
  -8   5   1       57.87       59.90      8.00 o
  -7   5   1      143.10      161.59      7.02 o
  -6   5   1       20.56       21.91      3.37 o
  -5   5   1       34.34       29.51      4.42 o
  -4   5   1      580.17      571.01      8.97 o
  -3   5   1      638.55      637.49      8.54 o
  -2   5   1     5786.16     5928.69     55.01 o
  -1   5   1     4230.56     4067.43     37.46 o
   0   5   1       99.05       74.83      1.67 o
   1   5   1      124.49      117.05      2.55 o
   2   5   1      704.12      726.53      8.70 o
   3   5   1      108.28      111.91      3.37 o
   4   5   1      735.65      773.36     13.76 o
   5   5   1       74.25       83.05      6.18 o
   6   5   1      456.80      483.87     13.12 o
   7   5   1       53.09       55.59      7.65 o
   8   5   1        0.21        3.33      3.95 o
  -9   6   1        4.32        5.43      4.21 o
  -8   6   1       55.02       46.51      5.78 o
  -7   6   1      121.91      143.43      6.61 o
  -6   6   1        1.04        1.01      1.72 o
  -5   6   1      335.54      357.36      7.86 o
  -4   6   1       81.25       77.61      4.25 o
  -3   6   1      359.33      346.94      5.55 o
  -2   6   1      532.35      586.69      7.95 o
  -1   6   1      501.55      509.51      8.53 o
   0   6   1      224.38      195.27      2.94 o
   1   6   1       59.39       44.07      1.51 o
   2   6   1       25.23       26.20      1.63 o
   3   6   1        7.22        7.97      1.21 o
   4   6   1      181.25      174.24      5.17 o
   5   6   1        0.00       -0.03      1.59 o
   6   6   1      199.80      209.06      7.65 o
   7   6   1        0.36        2.22      3.03 o
   8   6   1       72.44       83.04      9.73 o
  -9   7   1       45.10       38.15      7.09 o
  -8   7   1        6.83        5.46      3.52 o
  -7   7   1      385.02      377.79     13.98 o
  -6   7   1      700.68      695.19     16.19 o
  -5   7   1        6.92        9.21      1.83 o
  -4   7   1       14.39       15.42      1.60 o
  -3   7   1        1.23        0.86      0.55 o
  -2   7   1      585.08      540.83      7.63 o
  -1   7   1        1.65       -0.68      0.68 o
   0   7   1      778.57      764.77      7.94 o
   1   7   1      283.97      304.56      8.44 o
   2   7   1       21.25       23.80      1.52 o
   3   7   1       64.27       74.01      2.82 o
   4   7   1      179.00      159.91      4.95 o
   5   7   1      328.46      310.35      8.51 o
   6   7   1        1.21        2.78      2.63 o
   7   7   1        7.94       20.07      5.48 o
   8   7   1        2.79       -0.36      3.75 o
  -9   8   1        3.29        5.63      4.06 o
  -8   8   1       16.93       15.63      5.99 o
  -7   8   1      123.65      125.25     10.96 o
  -6   8   1        6.96        6.80      2.74 o
  -5   8   1      543.74      574.38     11.49 o
  -4   8   1     1198.50     1230.58     14.18 o
  -3   8   1      199.10      237.77      4.04 o
  -2   8   1     3211.45     3406.75     33.47 o
  -1   8   1      838.36      902.44     10.00 o
   0   8   1     2933.00     3295.60     29.33 o
   1   8   1     2184.07     2181.41     22.18 o
   2   8   1      859.47      825.63      8.88 o
   3   8   1      323.97      337.14      5.89 o
   4   8   1        7.12       12.49      1.85 o
   5   8   1      537.49      512.04     16.23 o
   6   8   1       85.27      105.73      9.31 o
   7   8   1       11.80       14.44      4.60 o
   8   8   1        4.50        4.66      4.01 o
  -9   9   1        7.72       17.06      5.19 o
  -8   9   1        0.11       -2.39      2.39 o
  -7   9   1       78.54       97.94      9.94 o
  -6   9   1        0.75        4.03      1.65 o
  -5   9   1       61.40       56.97      5.23 o
  -4   9   1       96.34      103.11      3.15 o
  -3   9   1     1211.41     1215.14     12.77 o
  -2   9   1     2478.07     2695.30     27.38 o
  -1   9   1      301.92      343.89      4.78 o
   0   9   1       14.57       20.07      1.22 o
   1   9   1     1346.17     1342.87     14.91 o
   2   9   1     1528.49     1498.22     13.12 o
   3   9   1       12.99       10.51      1.37 o
   4   9   1      316.52      313.02      6.44 o
   5   9   1      163.73      163.72      8.77 o
   6   9   1       13.40       13.90      6.44 o
   7   9   1        0.27        0.03      3.78 o
   8   9   1        0.01       -0.65      3.03 o
  -9  10   1        0.91        0.16      3.76 o
  -8  10   1       85.83       73.91      8.32 o
  -7  10   1       60.93       70.78     19.44 o
  -6  10   1      259.18      275.09     11.02 o
  -5  10   1       12.84        9.04      1.85 o
  -4  10   1        0.01       -0.01      0.73 o
  -3  10   1       77.12       57.75      3.34 o
  -2  10   1      447.73      460.13      8.09 o
  -1  10   1      196.65      203.70      3.31 o
   0  10   1      928.41      988.41     12.77 o
   1  10   1      209.42      230.80      7.88 o
   2  10   1      508.64      578.81     11.54 o
   3  10   1        0.93        0.16      0.93 o
   4  10   1      495.59      482.61     10.83 o
   5  10   1       63.51       61.87      7.19 o
   6  10   1      115.05      107.01     11.14 o
   7  10   1       39.33       32.68      6.08 o
   8  10   1        5.49        1.24      3.23 o
  -9  11   1        8.56       14.54      4.96 o
  -8  11   1       15.64       15.10      8.64 o
  -7  11   1       26.78       15.71      3.55 o
  -6  11   1       17.87        9.80      3.50 o
  -5  11   1       14.11       11.27      2.35 o
  -4  11   1       22.00       17.06      1.56 o
  -3  11   1      920.30      982.72     16.82 o
  -2  11   1      158.00      168.51      4.37 o
  -1  11   1       14.51       12.91      1.06 o
   0  11   1      300.00      337.65      4.86 o
   1  11   1     2507.99     2617.37     32.23 o
   2  11   1      295.55      303.85      6.16 o
   3  11   1       91.08       97.60      3.79 o
   4  11   1      100.91       90.59      4.83 o
   5  11   1       98.52      102.19      8.97 o
   6  11   1       59.29       61.46      7.25 o
   7  11   1       66.45       58.02      7.45 o
   8  11   1       58.12       51.99      9.49 o
  -9  12   1       58.83       55.60      8.12 o
  -8  12   1       88.16       77.24      8.13 o
  -7  12   1       66.90       71.49     11.69 o
  -6  12   1        3.78        3.36      4.04 o
  -5  12   1      867.23      840.18     20.56 o
  -4  12   1       24.99       23.12      1.86 o
  -3  12   1      128.13      161.35      5.51 o
  -2  12   1      239.11      256.38      5.61 o
  -1  12   1     1680.08     1778.07     23.44 o
   0  12   1      118.39      103.20      2.54 o
   1  12   1      205.15      202.09      4.90 o
   2  12   1      170.16      168.97      9.15 o
   3  12   1       70.29       66.81      6.50 o
   4  12   1        8.48        9.10      3.29 o
   5  12   1      122.37      104.63      7.50 o
   6  12   1       99.95      103.57      9.32 o
   7  12   1        0.45        0.77      3.14 o
   8  12   1        9.68       11.28      5.09 o
  -8  13   1       17.93       15.47      9.11 o
  -7  13   1       20.19       17.01      4.04 o
  -6  13   1        9.87        8.35      2.69 o
  -5  13   1       43.94       36.77      3.59 o
  -4  13   1      219.28      231.07      6.45 o
  -3  13   1      184.36      183.74     10.42 o
  -2  13   1       60.07       61.69      1.77 o
  -1  13   1      292.17      316.70      4.59 o
   0  13   1       21.03       13.31      1.19 o
   1  13   1      396.05      452.35      8.11 o
   2  13   1       85.04       72.62      4.68 o
   3  13   1        3.44        1.46      1.10 o
   4  13   1      277.14      245.51     15.50 o
   5  13   1       70.36       68.06      6.84 o
   6  13   1        0.39        0.28      2.55 o
   7  13   1       81.36       96.03      9.61 o
   8  13   1       94.97      101.41     10.94 o
  -8  14   1       37.60       43.73      6.24 o
  -7  14   1        2.78        3.79      2.26 o
  -6  14   1      122.62      117.90      8.30 o
  -5  14   1      217.28      221.02      7.50 o
  -4  14   1       23.80       32.96      2.00 o
  -3  14   1        0.41        0.58      2.10 o
  -2  14   1      503.25      562.43     10.21 o
  -1  14   1      162.22      157.80      3.19 o
   0  14   1      813.73      787.64     12.36 o
   1  14   1      415.54      425.14      9.61 o
   2  14   1       33.50       34.31      2.61 o
   3  14   1      148.39      126.19      8.96 o
   4  14   1       89.61       86.83      5.50 o
   5  14   1      299.80      294.45     12.06 o
   6  14   1       82.47       81.74     10.95 o
   7  14   1      101.25      107.16     10.15 o
  -8  15   1       28.25       20.93      5.75 o
  -7  15   1       84.64       80.18      8.12 o
  -6  15   1        0.21        2.64      5.09 o
  -5  15   1       25.95       15.90      3.78 o
  -4  15   1       12.16        9.53      1.90 o
  -3  15   1       45.31       45.51      5.86 o
  -2  15   1        1.66        2.24      1.50 o
  -1  15   1       14.26       16.03      2.02 o
   0  15   1       21.09       23.41      3.43 o
   1  15   1      649.87      661.54     12.98 o
   2  15   1        1.90       -2.06      2.21 o
   3  15   1        1.57        1.57      1.22 o
   4  15   1      823.38      835.25     24.42 o
   5  15   1      152.82      141.95      8.70 o
   6  15   1        6.54       -2.01      2.85 o
   7  15   1      142.44      137.20     10.47 o
  -8  16   1        6.13       -0.78      4.07 o
  -7  16   1        1.55        6.22      5.33 o
  -6  16   1        0.14        2.51      2.59 o
  -5  16   1      757.69      714.45     16.00 o
  -4  16   1       49.52       56.38      2.59 o
  -3  16   1      146.11      160.59      3.69 o
  -2  16   1        4.41        5.30      1.05 o
  -1  16   1      115.81      124.94      3.47 o
   0  16   1        0.13       -0.74      1.07 o
   1  16   1      314.22      299.83     11.58 o
   2  16   1       58.30       50.14      4.12 o
   3  16   1       24.70       18.62      2.88 o
   4  16   1        8.93        1.11      2.59 o
   5  16   1      105.53      119.47      8.30 o
   6  16   1        0.11       -2.00      2.00 o
   7  16   1       67.81       69.77      7.86 o
  -8  17   1        0.04        1.61      2.82 o
  -7  17   1        0.35        7.35      4.20 o
  -6  17   1      167.23      158.95      8.27 o
  -5  17   1       39.28       40.45      3.79 o
  -4  17   1      110.58      101.74      3.56 o
  -3  17   1        2.41        5.39      1.06 o
  -2  17   1      102.91      108.38      3.39 o
  -1  17   1     1586.04     1701.88     22.07 o
   0  17   1       31.36       32.52      2.65 o
   1  17   1      300.66      300.60      8.52 o
   2  17   1       42.48       35.47      4.28 o
   3  17   1      111.76      104.99      4.69 o
   4  17   1       43.62       51.68      4.97 o
   5  17   1        7.30        4.91      2.29 o
   6  17   1       99.37       98.37      9.12 o
   7  17   1      229.18      251.99     13.30 o
  -8  18   1        0.00        2.31      5.13 o
  -7  18   1       48.53       57.28      8.07 o
  -6  18   1        6.66        9.21      9.40 o
  -5  18   1       73.60       57.07      8.91 o
  -4  18   1        4.50        3.10      1.43 o
  -3  18   1      134.57      118.93      3.73 o
  -2  18   1       15.58       18.72      1.96 o
  -1  18   1      292.20      310.68     10.38 o
   0  18   1       58.28       54.78      4.11 o
   1  18   1       26.44       23.39      4.01 o
   2  18   1      219.66      224.16     14.56 o
   3  18   1      171.55      154.64      5.59 o
   4  18   1       35.41       27.96      3.89 o
   5  18   1       44.60       22.97     11.11 o
   6  18   1        3.96        6.50      2.59 o
   7  18   1        3.68       -2.51      2.99 o
  -7  19   1       73.09       92.81      7.16 o
  -6  19   1       20.83       21.38     10.15 o
  -5  19   1        0.78        6.29      1.93 o
  -4  19   1       32.88       34.88      5.80 o
  -3  19   1      157.57      142.53      7.64 o
  -2  19   1       51.78       53.98      4.00 o
  -1  19   1        4.83        9.10      4.50 o
   0  19   1       59.96       59.27      5.47 o
   1  19   1       55.87       34.04      3.59 o
   2  19   1       70.47       69.84      9.05 o
   3  19   1       56.93       50.09      3.80 o
   4  19   1        9.33       13.22      2.81 o
   5  19   1       39.70       48.84      6.26 o
   6  19   1       40.98       43.33     11.44 o
  -7  20   1       14.30       18.46      4.27 o
  -6  20   1        0.34        0.52      4.89 o
  -5  20   1        1.02        0.38      1.82 o
  -4  20   1        0.13        2.93      1.63 o
  -3  20   1       58.08       38.62      5.90 o
  -2  20   1       33.88       34.07      4.33 o
  -1  20   1      157.36      172.08      8.03 o
   0  20   1       22.08       15.85      6.58 o
   1  20   1      432.63      419.12     10.90 o
   2  20   1      457.00      462.24     12.07 o
   3  20   1      203.27      192.10      6.41 o
   4  20   1       27.19       27.24      5.71 o
   5  20   1       56.39       76.54      7.78 o
   6  20   1       12.05        9.06      3.68 o
  -7  21   1      178.82      210.19     10.28 o
  -6  21   1       12.20        7.30      3.50 o
  -5  21   1        9.03       13.23      2.67 o
  -4  21   1      121.94      125.27      5.41 o
  -3  21   1      437.20      478.75     17.90 o
  -2  21   1       31.40       27.56      3.87 o
  -1  21   1        6.14       10.20      2.87 o
   0  21   1       63.00       54.01      5.52 o
   1  21   1      101.53       99.24      6.74 o
   2  21   1       10.98        7.79      2.33 o
   3  21   1      263.33      267.13     10.11 o
   4  21   1        2.08        4.11      2.17 o
   5  21   1       30.56       33.44      5.11 o
   6  21   1       81.58       87.02      8.43 o
  -6  22   1        3.93        7.60      3.08 o
  -5  22   1       29.55       26.78      3.30 o
  -4  22   1      161.21      164.83      7.29 o
  -3  22   1      476.27      490.46     13.89 o
  -2  22   1        0.00        3.71      1.76 o
  -1  22   1      483.46      463.24     14.72 o
   0  22   1      173.76      161.33      8.36 o
   1  22   1      135.07      113.95      7.43 o
   2  22   1        2.15        2.86      2.84 o
   3  22   1      117.75      108.80      5.26 o
   4  22   1       36.02       41.80      4.86 o
   5  22   1        0.21        8.25      3.01 o
  -6  23   1       24.63       24.25      3.85 o
  -5  23   1       11.28       14.26      4.13 o
  -4  23   1       79.07       91.90     12.97 o
  -3  23   1       49.95       51.01      5.07 o
  -2  23   1       18.09        7.79      2.77 o
  -1  23   1        0.05        4.95      2.47 o
   0  23   1        3.39        8.90      2.52 o
   1  23   1      311.50      317.20     12.42 o
   2  23   1        4.35        4.50      3.77 o
   3  23   1      369.62      388.38      9.91 o
   4  23   1        1.32        3.58      2.48 o
   5  23   1       49.28       48.76      6.39 o
  -6  24   1       18.91       20.07      5.69 o
  -5  24   1       72.99       92.94     11.61 o
  -4  24   1       24.74       30.50      2.94 o
  -3  24   1      113.67      130.62      7.28 o
  -2  24   1      122.33      115.08      7.23 o
  -1  24   1       33.11       28.55      6.95 o
   0  24   1      254.59      255.71     16.93 o
   1  24   1      279.02      255.56     17.76 o
   2  24   1        8.00       14.91      3.39 o
   3  24   1       70.92       71.06      8.79 o
   4  24   1        0.24        2.73      3.91 o
   5  24   1       58.07       64.44      7.12 o
  -5  25   1        0.72        4.76      2.26 o
  -4  25   1       23.71       21.79      5.30 o
  -3  25   1      822.92      894.49     28.83 o
  -2  25   1       48.17       48.75      5.66 o
  -1  25   1        0.11        0.62      1.57 o
   0  25   1       12.28       14.10      4.98 o
   1  25   1        9.33       20.85      6.94 o
   2  25   1       75.48       75.33     11.85 o
   3  25   1      202.66      208.96     14.96 o
   4  25   1       27.99       44.34      5.70 o
  -5  26   1        6.10        8.15      2.73 o
  -4  26   1        5.92       14.86      4.08 o
  -3  26   1        4.62        1.60      2.19 o
  -2  26   1       55.75       51.46      9.02 o
  -1  26   1       16.51       10.53      5.21 o
   0  26   1        0.00       -0.91      3.37 o
   1  26   1       34.73       29.54      4.98 o
   2  26   1       12.13       11.38      3.23 o
   3  26   1        4.92       -2.99      2.99 o
   4  26   1        9.68       15.13      4.16 o
  -4  27   1        8.54       14.07      2.44 o
  -3  27   1      174.63      205.58      9.63 o
  -2  27   1       88.90       82.94      7.87 o
  -1  27   1        9.57        9.50      5.40 o
   0  27   1       11.66        4.21      8.83 o
   1  27   1      158.87      155.44     14.68 o
   2  27   1       33.64       38.59      5.84 o
   3  27   1        9.53        1.29      2.15 o
  -3  28   1       23.06       25.50     15.84 o
  -2  28   1       16.78        9.23      3.64 o
  -1  28   1       16.78        4.13      2.69 o
   0  28   1        0.99        4.62      2.98 o
   1  28   1       81.19       87.03      8.35 o
   2  28   1       49.77       33.33      5.74 o
   3  28   1        2.27        0.16      3.05 o
  -3  29   1       24.06       28.99      4.47 o
  -2  29   1        1.19        3.53      2.64 o
  -1  29   1       42.51        3.83     13.59 o
   0  29   1        0.19        8.13      9.50 o
   1  29   1       10.91       11.98      4.04 o
   2  29   1       10.15       11.38      3.29 o
  -1  30   1       35.92       22.41     11.67 o
   0  30   1        0.06       -2.93      2.93 o
 -10   0   2      674.67      752.16     26.64 o
  -9   0   2       31.27       37.23      6.83 o
  -8   0   2      140.16      169.44     11.13 o
  -7   0   2      516.48      499.34     23.30 o
  -6   0   2      332.73      249.41     14.32 o
  -5   0   2      182.51      192.03      9.17 o
  -4   0   2     1740.34     1901.65     33.82 o
  -3   0   2     1505.62     1678.62     20.48 o
  -2   0   2     9421.95     9996.90    100.79 o
  -1   0   2     1165.71     1053.58     12.82 o
   0   0   2     8046.47     8085.18     94.08 o
   1   0   2     2267.25     2238.41     29.81 o
   2   0   2       62.88       68.74      3.81 o
   3   0   2       30.78       31.88      3.34 o
   4   0   2        9.42        7.34      2.71 o
   5   0   2       11.68       12.45      3.59 o
   6   0   2      368.04      341.96     14.68 o
   7   0   2        9.77        6.08      3.98 o
   8   0   2        0.01        4.02      4.68 o
 -10   1   2        5.31        4.07      3.05 o
  -9   1   2       36.97       25.30      4.11 o
  -8   1   2        0.98        1.24      1.93 o
  -7   1   2        0.18        1.09      2.75 o
  -6   1   2        0.31        2.60      1.88 o
  -5   1   2        4.60        4.23      1.35 o
  -4   1   2      556.02      525.56      9.38 o
  -3   1   2       23.96       21.56      1.34 o
  -2   1   2      979.58      902.91      8.28 o
  -1   1   2     8251.30     8177.89     66.92 o
   0   1   2       34.56       35.30      1.69 o
   1   1   2      127.37      100.32      2.74 o
   2   1   2       23.80       31.94      2.08 o
   3   1   2      143.36      133.41      4.00 o
   4   1   2      145.92      153.63      5.78 o
   5   1   2       93.15       96.78      5.99 o
   6   1   2      260.43      273.52      9.28 o
   7   1   2       68.15       76.15      6.39 o
   8   1   2       39.20       41.33      6.24 o
 -10   2   2        0.91        0.08      2.80 o
  -9   2   2        0.01        3.25      2.56 o
  -8   2   2      394.06      441.76     12.14 o
  -7   2   2       44.87       40.69      5.36 o
  -6   2   2       46.52       34.80      4.46 o
  -5   2   2      387.99      392.65      8.71 o
  -4   2   2      866.91      905.76     12.00 o
  -3   2   2      107.68      109.87      2.40 o
  -2   2   2     3633.16     3713.53     26.20 o
  -1   2   2     2086.36     2180.99     21.43 o
   0   2   2     7343.19     7285.76     60.29 o
   1   2   2       27.99       42.50      2.09 o
   2   2   2     2439.58     2644.98     25.36 o
   3   2   2       87.67       87.17      3.51 o
   4   2   2       59.90       57.53      4.28 o
   5   2   2        4.40        0.86      1.71 o
   6   2   2        2.53        1.28      1.94 o
   7   2   2        0.10       -0.67      2.24 o
   8   2   2       58.94       73.38      9.92 o
 -10   3   2        0.09        2.53      2.79 o
  -9   3   2      225.12      239.18      9.58 o
  -8   3   2      118.00      123.65      7.22 o
  -7   3   2      174.36      165.57      9.09 o
  -6   3   2      244.91      255.61     10.26 o
  -5   3   2      102.30      134.32      3.92 o
  -4   3   2       10.29        7.67      1.04 o
  -3   3   2      148.27      126.61      2.56 o
  -2   3   2     2076.72     1929.64     14.55 o
  -1   3   2      121.77       82.35      2.32 o
   0   3   2      520.06      497.67      6.20 o
   1   3   2      322.15      356.75      5.44 o
   2   3   2      224.06      221.26      4.94 o
   3   3   2       92.13      102.45      3.89 o
   4   3   2      116.79      102.69      5.08 o
   5   3   2       41.31       37.95      3.90 o
   6   3   2       21.24       26.91      3.88 o
   7   3   2        4.76        3.02      2.90 o
   8   3   2       47.46       38.97      7.36 o
 -10   4   2       50.13       68.45      9.36 o
  -9   4   2      139.48      150.12      8.50 o
  -8   4   2        1.60        0.67      2.89 o
  -7   4   2        6.27        4.25      2.51 o
  -6   4   2      306.72      276.67     10.65 o
  -5   4   2       84.71       84.28      3.58 o
  -4   4   2     1505.14     1642.51     17.20 o
  -3   4   2        7.92        7.25      1.08 o
  -2   4   2       60.79       53.10      1.40 o
  -1   4   2        8.38        5.19      0.77 o
   0   4   2     6789.75     6635.62     60.56 o
   1   4   2       23.78       29.04      2.30 o
   2   4   2     1157.80     1224.51     15.07 o
   3   4   2       24.78       33.26      2.66 o
   4   4   2      240.30      232.68      7.08 o
   5   4   2       29.41       31.92      3.66 o
   6   4   2      541.85      545.40     13.34 o
   7   4   2       15.45        8.48      4.22 o
   8   4   2       45.72       39.96      7.51 o
 -10   5   2        2.51        0.68      3.75 o
  -9   5   2       78.60       86.89      7.07 o
  -8   5   2       21.77       21.10      3.46 o
  -7   5   2       60.06       56.37      6.25 o
  -6   5   2      412.18      411.30     13.27 o
  -5   5   2       15.76       18.95      1.79 o
  -4   5   2      360.29      377.65      6.45 o
  -3   5   2      114.13      140.68      3.16 o
  -2   5   2     7324.24     7173.70     48.66 o
  -1   5   2      175.12      153.94      2.91 o
   0   5   2     2298.41     2487.55     27.42 o
   1   5   2        1.31        2.90      0.82 o
   2   5   2     1101.81     1144.71     15.26 o
   3   5   2       78.64       71.15      3.80 o
   4   5   2      121.31      116.76      5.20 o
   5   5   2       51.44       46.05      4.23 o
   6   5   2       15.97       19.30      4.52 o
   7   5   2        0.05        2.52      3.44 o
   8   5   2       57.22       70.05      9.92 o
 -10   6   2       47.16       46.10      7.84 o
  -9   6   2        0.20       -0.33      2.92 o
  -8   6   2      132.96      134.87      7.41 o
  -7   6   2       30.18       20.56      4.39 o
  -6   6   2      888.69      914.17     32.58 o
  -5   6   2     1071.97     1101.15     13.72 o
  -4   6   2     2226.36     2273.34     20.89 o
  -3   6   2     1916.08     2115.19     17.43 o
  -2   6   2       42.34       64.91      1.62 o
  -1   6   2      140.13      174.18      3.15 o
   0   6   2      895.21      878.55     11.63 o
   1   6   2     1556.33     1562.61     17.19 o
   2   6   2      275.54      270.92      5.62 o
   3   6   2      168.52      184.03      5.14 o
   4   6   2       24.14       22.91      3.00 o
   5   6   2       46.45       50.49      4.96 o
   6   6   2       48.10       48.08      6.92 o
   7   6   2       30.10       27.54      6.06 o
   8   6   2       60.75       80.96     10.29 o
 -10   7   2        0.12       -1.08      3.47 o
  -9   7   2       11.20       12.62      4.49 o
  -8   7   2       40.86       29.23      3.76 o
  -7   7   2       76.10       77.34      9.20 o
  -6   7   2      161.91      164.55      7.92 o
  -5   7   2       41.68       54.24      3.44 o
  -4   7   2      552.32      591.20      7.09 o
  -3   7   2      651.60      631.46      6.63 o
  -2   7   2       99.33       97.48      2.06 o
  -1   7   2     4153.71     4268.47     36.31 o
   0   7   2       28.39       19.21      1.58 o
   1   7   2        0.24        0.85      0.66 o
   2   7   2      106.09       99.75      6.03 o
   3   7   2       59.65       66.45      3.77 o
   4   7   2     1229.82     1210.68     21.53 o
   5   7   2       80.52       72.61      7.66 o
   6   7   2        1.22        3.15      3.11 o
   7   7   2      193.88      200.95     13.10 o
   8   7   2        7.82        5.73      4.43 o
  -9   8   2       12.13       35.54      9.97 o
  -8   8   2        0.90        1.23      2.31 o
  -7   8   2       80.59       87.47      8.55 o
  -6   8   2       36.05       28.15      3.85 o
  -5   8   2        7.51        9.22      1.41 o
  -4   8   2     2793.69     2890.32     23.81 o
  -3   8   2      587.89      585.13      6.18 o
  -2   8   2      978.76      997.07      9.41 o
  -1   8   2      181.02      210.95      8.51 o
   0   8   2      417.60      453.04      7.31 o
   1   8   2      218.34      245.23      4.36 o
   2   8   2      181.18      167.04      3.91 o
   3   8   2       26.86       23.65      2.24 o
   4   8   2      837.39      842.98     14.93 o
   5   8   2        5.99        5.48      4.89 o
   6   8   2       16.76       23.98      6.48 o
   7   8   2       28.84       23.79      5.69 o
   8   8   2        2.07        1.35      6.96 o
  -9   9   2        3.57        1.55      3.02 o
  -8   9   2       77.66       74.81      7.87 o
  -7   9   2        8.91       -2.07      2.07 o
  -6   9   2       48.78       43.96      5.71 o
  -5   9   2      141.04      141.86      4.22 o
  -4   9   2       69.27       74.48      2.22 o
  -3   9   2     2103.53     2109.18     24.17 o
  -2   9   2      167.51      176.55      3.04 o
  -1   9   2        0.03       -0.18      0.56 o
   0   9   2      621.69      626.53      8.35 o
   1   9   2       33.13       27.06      1.71 o
   2   9   2       46.05       49.52      2.45 o
   3   9   2       22.63       21.57      5.07 o
   4   9   2     1638.68     1679.01     29.23 o
   5   9   2       61.86       54.32      6.72 o
   6   9   2      173.95      171.54     10.62 o
   7   9   2       18.33       23.14      5.72 o
  -9  10   2       40.44       36.28     10.25 o
  -8  10   2       65.69       57.89      6.85 o
  -7  10   2       52.26       36.90     12.58 o
  -6  10   2       13.66       17.46      2.73 o
  -5  10   2       69.07       79.97      3.24 o
  -4  10   2      786.90      763.48      8.28 o
  -3  10   2       37.39       37.52      2.63 o
  -2  10   2      283.73      258.70      3.97 o
  -1  10   2      247.05      228.49      8.91 o
   0  10   2      384.27      387.26      6.29 o
   1  10   2        8.19        9.66      1.04 o
   2  10   2       14.36        9.01      1.30 o
   3  10   2      320.29      302.12     15.60 o
   4  10   2       20.50       21.53      3.51 o
   5  10   2      387.70      415.13     20.37 o
   6  10   2       24.90       13.32      7.83 o
   7  10   2       11.32       12.87      4.85 o
  -9  11   2       26.51       20.92      5.19 o
  -8  11   2        7.87       18.57      7.26 o
  -7  11   2       26.56       35.05      4.89 o
  -6  11   2       17.97       12.01      2.36 o
  -5  11   2        4.48        3.44      1.18 o
  -4  11   2        4.88        5.83      1.03 o
  -3  11   2       21.59       18.88      2.10 o
  -2  11   2       29.01       28.79      1.38 o
  -1  11   2       68.76       81.84      7.24 o
   0  11   2       51.46       49.85      2.72 o
   1  11   2        7.90       10.46      1.44 o
   2  11   2      777.81      743.08     17.20 o
   3  11   2      389.74      382.30      9.40 o
   4  11   2        0.00        0.65      1.76 o
   5  11   2      219.53      226.81     11.41 o
   6  11   2        0.24       -0.86      2.62 o
   7  11   2        0.18        4.06      3.86 o
  -9  12   2        1.65        5.15      2.46 o
  -8  12   2        6.69       16.48      8.74 o
  -7  12   2       19.90       18.52      3.82 o
  -6  12   2       91.59       85.50      6.65 o
  -5  12   2       77.46       88.24      3.34 o
  -4  12   2       13.83       14.77      1.56 o
  -3  12   2       41.30       44.16      3.17 o
  -2  12   2      129.00      139.53      4.47 o
  -1  12   2        0.80        0.50      0.90 o
   0  12   2       80.21       83.76      2.85 o
   1  12   2      120.83      110.06      3.54 o
   2  12   2      211.90      208.05      5.91 o
   3  12   2      674.30      673.60     13.39 o
   4  12   2        0.05        2.84      1.98 o
   5  12   2      551.31      533.49     31.47 o
   6  12   2        0.12        1.85      3.68 o
   7  12   2        9.03        5.38      7.46 o
  -9  13   2       25.46       20.87      4.44 o
  -8  13   2      310.29      316.40     13.52 o
  -7  13   2      221.87      240.92     12.61 o
  -6  13   2        0.26        3.91      5.35 o
  -5  13   2     1022.13     1033.87     15.16 o
  -4  13   2      390.13      443.39      8.27 o
  -3  13   2      323.04      334.63     10.38 o
  -2  13   2      399.10      389.43      6.94 o
  -1  13   2       94.42       97.72      6.13 o
   0  13   2      137.31      144.38      4.17 o
   1  13   2      227.04      202.36      6.25 o
   2  13   2      144.03      169.97      4.94 o
   3  13   2        6.59        4.11      1.68 o
   4  13   2       10.53        5.38      3.27 o
   5  13   2      502.49      509.47     17.83 o
   6  13   2       67.07       53.39      7.36 o
   7  13   2       43.78       28.40      6.18 o
  -9  14   2       10.92       19.78      4.47 o
  -8  14   2        2.05        6.67      2.65 o
  -7  14   2       34.25       24.80      4.14 o
  -6  14   2       36.40       45.19      4.73 o
  -5  14   2        0.23        2.22      1.12 o
  -4  14   2       20.51       18.58      6.11 o
  -3  14   2       90.02      106.93      4.91 o
  -2  14   2      336.30      353.20      5.87 o
  -1  14   2     1336.63     1352.29     19.36 o
   0  14   2      239.21      248.21     19.13 o
   1  14   2       89.58       79.20      4.70 o
   2  14   2       83.69       72.37      3.44 o
   3  14   2        2.04        1.81      1.76 o
   4  14   2        0.13        0.26      1.79 o
   5  14   2        0.21        1.05      2.52 o
   6  14   2        1.35        6.23      5.00 o
   7  14   2       13.67        8.74      5.19 o
  -9  15   2        0.17        6.28      7.47 o
  -8  15   2       80.85      107.62      7.95 o
  -7  15   2        5.67        9.01      2.75 o
  -6  15   2        5.56        6.98      3.94 o
  -5  15   2      108.62       79.49      3.17 o
  -4  15   2        1.21       -1.00      1.85 o
  -3  15   2       41.45       38.43      4.02 o
  -2  15   2      269.55      225.94      4.32 o
  -1  15   2      467.55      473.81      7.73 o
   0  15   2       55.78       43.40      4.71 o
   1  15   2       54.40       53.02      5.82 o
   2  15   2      163.21      143.24      5.28 o
   3  15   2       18.63       10.47      2.39 o
   4  15   2       11.25       10.96      2.84 o
   5  15   2        5.65        4.23      3.06 o
   6  15   2        6.21        4.53      3.56 o
   7  15   2      108.32      121.14     12.65 o
  -8  16   2        1.55        2.77      5.98 o
  -7  16   2       40.67       31.50      5.54 o
  -6  16   2       15.07        9.99      3.65 o
  -5  16   2        4.95        7.90      1.31 o
  -4  16   2       29.84       32.73      5.52 o
  -3  16   2      106.84      107.59      6.31 o
  -2  16   2       25.58       21.05      1.99 o
  -1  16   2      796.21      803.09     12.86 o
   0  16   2       90.64       94.34      5.04 o
   1  16   2      248.64      238.35     12.42 o
   2  16   2      302.56      291.22      9.31 o
   3  16   2        5.49        2.49      1.77 o
   4  16   2       22.02       23.93      3.83 o
   5  16   2       24.56       24.45      5.13 o
   6  16   2        7.25        0.20      2.92 o
  -8  17   2       39.25       34.46      6.30 o
  -7  17   2        0.48        8.12      4.29 o
  -6  17   2       62.14       56.59     13.98 o
  -5  17   2       22.76       18.97      5.95 o
  -4  17   2      127.05      117.88      9.71 o
  -3  17   2       20.09       27.33      2.06 o
  -2  17   2      596.01      597.92      9.16 o
  -1  17   2      619.36      598.57     12.85 o
   0  17   2      260.86      249.01      7.83 o
   1  17   2      170.54      143.90      6.36 o
   2  17   2      112.96       96.68      5.83 o
   3  17   2        3.97        1.77      2.89 o
   4  17   2        5.42        7.98      3.78 o
   5  17   2        0.03        6.57      4.22 o
   6  17   2        0.88        1.49      3.23 o
  -8  18   2       13.14       22.10      4.44 o
  -7  18   2        8.92       -4.68      4.92 o
  -6  18   2       11.17       12.67      6.99 o
  -5  18   2       51.46       62.96     11.81 o
  -4  18   2       50.42       45.10     10.90 o
  -3  18   2       74.71       66.07      3.31 o
  -2  18   2      155.11      173.96      5.03 o
  -1  18   2      319.00      333.88     10.14 o
   0  18   2      691.49      682.52     26.57 o
   1  18   2       12.28        7.77      2.05 o
   2  18   2       55.06       49.09      4.61 o
   3  18   2       42.31       41.68      4.57 o
   4  18   2        8.95        7.35      2.58 o
   5  18   2       67.04       64.64      7.27 o
   6  18   2       42.77       55.07      7.19 o
  -8  19   2       46.33       46.54     15.92 o
  -7  19   2        1.26        0.86      6.08 o
  -6  19   2       59.46       54.78      4.26 o
  -5  19   2        2.66        1.20      3.75 o
  -4  19   2       21.13       26.28      5.37 o
  -3  19   2      147.77      154.91      4.50 o
  -2  19   2      127.64      126.51      8.64 o
   0  19   2        5.06        3.30      1.69 o
   1  19   2       82.86       87.81      5.46 o
   2  19   2        0.14        0.83      2.45 o
   3  19   2        0.67       -1.94      4.36 o
   4  19   2       19.28       24.23      3.77 o
   5  19   2       15.46       23.71      4.68 o
   6  19   2        1.65       12.54      6.61 o
  -7  20   2       14.81        8.28      4.88 o
  -6  20   2        3.79        6.56      1.98 o
  -5  20   2       21.82       27.97      6.47 o
  -4  20   2        9.81        3.49      3.20 o
  -3  20   2      159.97      163.56      6.69 o
  -2  20   2      278.86      241.36      9.40 o
  -1  20   2      839.05      737.29     28.89 o
   0  20   2      100.01       96.09      5.50 o
   1  20   2       30.34       22.55      3.23 o
   2  20   2        5.37        5.95      3.68 o
   3  20   2        4.43        6.32      2.21 o
   4  20   2        7.73       16.08      5.08 o
   5  20   2       23.95       26.28      4.91 o
  -7  21   2      263.76      292.09     10.56 o
  -6  21   2        8.27        5.70      6.57 o
  -5  21   2        9.63        4.50      3.75 o
  -4  21   2        0.17       -2.37      2.56 o
  -3  21   2        4.98        1.26      1.92 o
  -2  21   2       15.26       22.61      3.76 o
  -1  21   2      419.09      417.89     21.18 o
   0  21   2      216.61      205.68      9.74 o
   1  21   2      500.43      490.60     12.96 o
   2  21   2       96.99       89.86      7.44 o
   3  21   2        2.48        1.47      1.88 o
   4  21   2        3.34       -0.26      3.21 o
   5  21   2       41.80       38.97      6.05 o
  -7  22   2        1.56        0.32      1.96 o
  -6  22   2        7.67        9.22      7.35 o
  -5  22   2       20.54       28.17     12.49 o
  -4  22   2        1.54        2.39      4.47 o
  -3  22   2       12.08       10.56      4.61 o
  -2  22   2       27.30       19.61      5.95 o
  -1  22   2       66.12       66.76      9.90 o
   0  22   2        0.04       -0.07      1.76 o
   1  22   2      140.04      127.64      7.85 o
   2  22   2        0.35        2.96      1.85 o
   3  22   2        8.27        6.70      2.50 o
   4  22   2        2.30        6.22      2.83 o
   5  22   2       18.69       13.04      4.30 o
  -6  23   2       47.71       43.47     10.70 o
  -5  23   2        7.48        0.07      5.09 o
  -4  23   2       37.00       22.14      7.83 o
  -3  23   2       82.44       90.59      5.75 o
  -2  23   2        3.55        2.69      2.43 o
  -1  23   2       12.99       11.41      4.72 o
   0  23   2        3.81        2.67      2.48 o
   1  23   2      107.68      104.80      7.60 o
   2  23   2       51.70       52.26     10.54 o
   3  23   2       82.96       63.92      6.11 o
   4  23   2       27.37       13.28      5.49 o
  -5  24   2        4.60        5.27      5.67 o
  -4  24   2        5.25        4.98      5.34 o
  -3  24   2       19.55       15.38      4.51 o
  -2  24   2        6.88       11.27      3.02 o
  -1  24   2      135.74      119.18     20.26 o
   0  24   2       37.94       42.08      5.79 o
   1  24   2       41.12       27.57      4.45 o
   2  24   2        4.18        6.51      2.61 o
   3  24   2      118.06      154.31     13.09 o
   4  24   2        0.20       -1.65      4.03 o
  -5  25   2      144.48      185.57     22.44 o
  -4  25   2       69.39       93.16      5.05 o
  -3  25   2       58.43       53.91      9.37 o
  -2  25   2       47.98       52.42      5.74 o
  -1  25   2       28.95       41.70      5.44 o
   0  25   2       74.63       70.27      7.33 o
   1  25   2       43.59       41.38      5.66 o
   2  25   2       49.90       55.08      6.69 o
   3  25   2       20.78       19.09      8.02 o
   4  25   2       29.73       23.85      4.47 o
  -5  26   2       14.41       21.85      9.19 o
  -4  26   2       70.60       99.24      5.31 o
  -3  26   2        2.50        9.99      4.63 o
  -2  26   2        0.62        4.33      4.41 o
  -1  26   2        0.44       -0.30      3.52 o
   0  26   2       32.37       30.07      5.02 o
   1  26   2        9.24        2.36      2.09 o
   2  26   2        0.60        1.30      2.32 o
   3  26   2        4.96       -2.07      9.86 o
  -4  27   2        4.01        4.67      2.08 o
  -3  27   2       90.26       85.38     11.77 o
  -2  27   2       57.32       52.54      6.12 o
  -1  27   2        0.00        5.64      3.58 o
   0  27   2       17.33       16.66      4.12 o
   1  27   2        7.24        5.12      2.24 o
   2  27   2        0.33        4.73      2.86 o
  -4  28   2       13.04        4.64      6.56 o
  -3  28   2       37.06       13.84      9.56 o
  -2  28   2        0.25       -1.71      3.52 o
  -1  28   2        0.69        5.90      3.71 o
   0  28   2        2.07        5.56      3.21 o
   1  28   2        1.19        9.39      6.78 o
   2  28   2        5.49        7.36      3.37 o
  -3  29   2        1.48       -4.45      4.45 o
  -2  29   2       30.27       15.55      4.20 o
  -1  29   2       38.55       -1.37     18.82 o
   0  29   2        4.85        2.16      3.35 o
   1  29   2       11.34       13.89      7.91 o
 -10   1   3      237.49      265.02     10.63 o
  -9   1   3       23.40       15.35      4.47 o
  -8   1   3        1.41        1.61      2.32 o
  -7   1   3       38.48       30.64      4.75 o
  -6   1   3      359.28      355.22     16.92 o
  -5   1   3       56.30       70.46      5.08 o
  -4   1   3       52.81       41.22      2.06 o
  -3   1   3      459.02      425.76      5.89 o
  -2   1   3     1188.45     1068.93     12.73 o
  -1   1   3       43.49       47.56      2.14 o
   0   1   3     2435.75     2524.34     23.80 o
   1   1   3      114.84      114.93      3.34 o
   2   1   3     1223.81     1304.21     15.39 o
   3   1   3       27.24       27.13      3.17 o
   4   1   3      450.30      422.41     10.50 o
   5   1   3       30.47       21.25      3.34 o
   6   1   3      285.87      253.68      9.47 o
   7   1   3        5.29        2.34      3.30 o
 -10   2   3       10.68        8.11      4.12 o
  -9   2   3       43.68       42.01      6.68 o
  -8   2   3      117.70      119.27     16.68 o
  -7   2   3       33.12       22.27      4.08 o
  -6   2   3      152.08      151.00      6.44 o
  -5   2   3      143.55      154.58      4.27 o
  -4   2   3      978.40      946.88      9.01 o
  -3   2   3     2282.59     2209.26     19.79 o
  -2   2   3     1426.24     1389.75     15.65 o
  -1   2   3      682.58      634.41      7.38 o
   0   2   3      247.21      244.67      4.58 o
   1   2   3      392.36      461.36      7.17 o
   2   2   3      432.60      464.16      7.83 o
   3   2   3      109.75      103.57      4.91 o
   4   2   3      226.03      219.52      8.47 o
   5   2   3       50.13       48.66      6.23 o
   6   2   3        3.32        3.19      2.88 o
   7   2   3        0.01        3.75      3.85 o
 -10   3   3       98.65       98.84      7.89 o
  -9   3   3       29.72       27.43      8.69 o
  -8   3   3        1.09       -0.73      2.13 o
  -7   3   3      293.33      300.51     12.14 o
  -6   3   3        9.48        8.71      4.31 o
  -5   3   3      457.66      484.34      8.73 o
  -4   3   3      301.82      307.84      5.06 o
  -3   3   3      363.31      363.93      4.98 o
  -2   3   3     1093.82     1104.83     13.14 o
  -1   3   3     1507.16     1469.15     15.03 o
   0   3   3      142.03      150.46      3.52 o
   1   3   3      173.36      167.25      4.05 o
   2   3   3       31.19       31.51      2.40 o
   3   3   3       10.33       13.85      2.07 o
   4   3   3       14.42       17.06      2.85 o
   5   3   3       22.38       21.47      3.34 o
   6   3   3       15.16       20.25      4.15 o
   7   3   3        2.88       -0.36      3.33 o
 -10   4   3       53.27       63.46      6.46 o
  -9   4   3       61.15       56.19      6.29 o
  -8   4   3       11.54       17.33      4.25 o
  -7   4   3       17.35       28.10      4.43 o
  -6   4   3      212.52      201.38     14.38 o
  -5   4   3      995.91      971.80     11.69 o
  -4   4   3      998.48     1056.44     10.86 o
  -3   4   3        7.41       13.76      1.17 o
  -2   4   3      743.84      751.31      7.68 o
  -1   4   3     2156.53     2204.53     22.99 o
   0   4   3      523.33      533.94      7.40 o
   1   4   3      143.42      147.86      3.81 o
   2   4   3      406.46      409.99      7.97 o
   3   4   3       18.63       19.70      2.37 o
   4   4   3       35.75       42.72      4.01 o
   5   4   3      213.55      211.07      9.05 o
   6   4   3        0.00       -2.65      3.03 o
   7   4   3        0.36        5.24      4.00 o
 -10   5   3       27.75       23.61      5.86 o
  -9   5   3        4.39        5.84      2.85 o
  -8   5   3       35.81       33.44      5.35 o
  -7   5   3       17.14       28.16      9.94 o
  -6   5   3      207.40      216.82      7.68 o
  -5   5   3       93.03       90.46      3.19 o
  -4   5   3     4764.01     4796.68     37.28 o
  -3   5   3      265.41      276.67      4.18 o
  -2   5   3      331.89      330.72      4.76 o
  -1   5   3      540.18      518.98      7.78 o
   0   5   3     1227.86     1221.79     12.37 o
   1   5   3      442.68      462.62      7.21 o
   2   5   3       34.58       36.52      2.75 o
   3   5   3       57.18       63.22      3.93 o
   4   5   3      158.69      146.00      6.08 o
   5   5   3        0.70        0.64      2.34 o
   6   5   3       18.67       17.59      5.06 o
   7   5   3       44.81       49.05      8.11 o
 -10   6   3        5.68        7.50      4.28 o
  -9   6   3       14.35       15.68      3.82 o
  -8   6   3        9.30       14.52      3.85 o
  -7   6   3       24.47       19.54      4.47 o
  -6   6   3        0.36        2.22      1.59 o
  -5   6   3        3.40        1.48      0.93 o
  -4   6   3      623.12      629.88      8.31 o
  -3   6   3     1211.32     1198.43     12.26 o
  -2   6   3      205.37      189.84      3.42 o
  -1   6   3       19.67       24.77      1.86 o
   0   6   3      210.05      239.09      4.26 o
   1   6   3       36.84       40.56      2.58 o
   2   6   3      171.02      170.66      5.72 o
   3   6   3       64.36       59.06      4.43 o
   4   6   3       20.02       18.98      3.30 o
   5   6   3      175.37      190.87     11.03 o
   6   6   3        8.19        9.72      4.46 o
   7   6   3       39.45       22.58     14.05 o
 -10   7   3        4.54        6.76      5.15 o
  -9   7   3        0.37        0.37      2.85 o
  -8   7   3        6.43        3.43      2.86 o
  -7   7   3      173.38      174.29      8.98 o
  -6   7   3      566.80      551.04     12.87 o
  -5   7   3       27.61       17.94      1.85 o
  -4   7   3      344.23      366.74      5.36 o
  -3   7   3      116.00      145.36      3.11 o
  -2   7   3      246.47      230.90      3.79 o
  -1   7   3        1.11        1.60      0.75 o
   0   7   3      361.08      353.43      9.98 o
   1   7   3      150.03      172.40      4.47 o
   2   7   3      265.41      248.14      5.98 o
   3   7   3     1183.98     1193.56     21.28 o
   4   7   3       55.98       66.14      5.51 o
   5   7   3       63.79       42.37      6.48 o
   6   7   3       33.14       31.15      9.77 o
   7   7   3        6.31        3.13      3.94 o
 -10   8   3        9.07        9.61      4.81 o
  -9   8   3        0.46        1.95      3.04 o
  -8   8   3      122.26       96.98     11.16 o
  -7   8   3        2.04        4.64      2.70 o
  -6   8   3        1.49        6.21      2.60 o
  -5   8   3       76.94       78.17      2.87 o
  -4   8   3      727.16      673.44      8.27 o
  -3   8   3       17.93        9.80      1.11 o
  -2   8   3      562.75      608.12      7.84 o
  -1   8   3      591.88      666.55      8.58 o
   0   8   3      285.74      300.20      6.47 o
   1   8   3      268.16      263.99      5.65 o
   2   8   3        9.13        8.10      1.77 o
   3   8   3      166.56      166.61      5.97 o
   4   8   3       23.32       23.18      4.71 o
   5   8   3       56.08       52.75      8.79 o
   6   8   3       35.43       43.78      7.21 o
   7   8   3        4.22        4.07      4.99 o
 -10   9   3        0.01        2.19      3.67 o
  -9   9   3        0.02        1.21      3.04 o
  -8   9   3        1.88       13.96      3.36 o
  -7   9   3       16.75       18.32      3.33 o
  -6   9   3      343.10      355.78     27.21 o
  -5   9   3      135.71      142.02      3.61 o
  -4   9   3      186.22      198.88      3.85 o
  -3   9   3        6.87       11.09      1.16 o
  -2   9   3     1537.57     1476.66     25.58 o
  -1   9   3      462.96      516.60      7.53 o
   0   9   3      570.18      552.16     10.79 o
   1   9   3        1.43        1.94      1.04 o
   2   9   3      403.41      368.54      8.22 o
   3   9   3      359.18      363.63     11.29 o
   4   9   3      195.96      193.77     10.42 o
   5   9   3        2.33        0.32      2.83 o
   6   9   3       44.06       57.75      8.17 o
   7   9   3       25.21       26.82      9.23 o
 -10  10   3        5.33        1.78      6.66 o
  -9  10   3       19.17       15.85      4.41 o
  -8  10   3       30.00       31.59      5.03 o
  -6  10   3       54.55       67.84      8.11 o
  -5  10   3      457.22      440.35      7.07 o
  -4  10   3       55.00       50.93      1.99 o
  -3  10   3        7.47        5.31      1.41 o
  -2  10   3      355.85      378.68      6.52 o
  -1  10   3      157.38      146.20      3.82 o
   0  10   3        2.08        2.04      0.91 o
   1  10   3      576.65      577.41      9.21 o
   2  10   3      433.93      408.58     11.21 o
   3  10   3      591.72      575.80     16.09 o
   4  10   3        4.63        7.89      4.00 o
   5  10   3        5.51        2.46      3.06 o
   6  10   3       52.12       45.67      7.46 o
   7  10   3        0.59        0.26      4.35 o
  -9  11   3      118.27      122.43      9.17 o
  -8  11   3       29.93       28.91      4.62 o
  -7  11   3      190.81      202.31     11.41 o
  -6  11   3       61.91       70.66      5.78 o
  -5  11   3       76.54       83.72      4.14 o
  -4  11   3      306.08      310.81      4.85 o
  -3  11   3        6.70        5.96      0.96 o
  -2  11   3      553.20      604.01      8.29 o
  -1  11   3      231.65      253.06      6.13 o
   0  11   3       25.65       26.90      2.24 o
   1  11   3        0.63        0.69      1.07 o
   2  11   3      543.18      511.42     13.03 o
   3  11   3      133.81      114.82      6.98 o
   4  11   3      135.78      154.22      9.49 o
   5  11   3       71.35       56.68     11.94 o
   6  11   3       37.15       28.37     15.44 o
  -9  12   3        4.37        5.57      2.52 o
  -8  12   3       12.39        5.14      2.04 o
  -7  12   3        0.00        5.01      2.11 o
  -6  12   3       45.15       56.34      5.17 o
  -5  12   3     1491.31     1486.00     19.30 o
  -4  12   3        5.49        9.00      1.06 o
  -3  12   3       76.64       73.10      2.61 o
  -2  12   3      170.58      192.25      4.68 o
  -1  12   3       27.11       24.15      2.30 o
   0  12   3       37.42       35.98      2.35 o
   1  12   3      512.82      513.03     10.67 o
   2  12   3     1120.81     1130.15     21.62 o
   3  12   3      181.23      172.65     15.85 o
   4  12   3      477.30      463.44     19.28 o
   5  12   3      121.87      101.46      9.74 o
   6  12   3       57.45       49.55      7.66 o
  -9  13   3       24.52       15.69      4.26 o
  -8  13   3        3.71        9.42      7.11 o
  -7  13   3       39.76       39.62      9.54 o
  -6  13   3        3.22        1.60      2.04 o
  -5  13   3       40.97       48.91      4.37 o
  -4  13   3      101.25      105.28      2.95 o
  -3  13   3      175.45      170.65      3.96 o
  -2  13   3      266.92      259.01      5.50 o
  -1  13   3      139.30      135.33      4.62 o
   0  13   3      632.10      587.69     10.06 o
   1  13   3        3.54        4.42      2.11 o
   2  13   3      551.76      544.74     13.96 o
   3  13   3      277.91      250.81      9.63 o
   4  13   3      181.28      160.57     24.90 o
   5  13   3       27.58       23.77      8.91 o
   6  13   3      136.76      143.40     11.35 o
  -9  14   3      108.39      145.25     19.82 o
  -8  14   3       76.49       75.04      7.44 o
  -7  14   3        0.31        2.35      2.19 o
  -6  14   3       56.92       45.48      4.97 o
  -5  14   3      215.25      193.87      9.93 o
  -4  14   3      205.64      224.52      6.91 o
  -3  14   3      976.88      972.30     12.47 o
  -2  14   3       44.85       34.55      2.39 o
  -1  14   3       38.87       40.50      3.66 o
   0  14   3      188.69      193.54      7.32 o
   1  14   3      101.52       94.35      5.84 o
   2  14   3      102.02      110.87      6.43 o
   3  14   3       38.01       37.37      4.57 o
   4  14   3        3.15        0.89      2.59 o
   5  14   3        4.05        7.08      3.55 o
   6  14   3        5.58        6.94      7.42 o
  -9  15   3        0.10        0.62      5.03 o
  -8  15   3        2.93        2.77      2.76 o
  -7  15   3        8.54        8.79      2.81 o
  -6  15   3      573.28      579.99     14.74 o
  -5  15   3       10.23       12.67      1.51 o
  -4  15   3      120.70      124.04     14.19 o
  -3  15   3      819.93      856.16     11.49 o
  -2  15   3        1.03        1.89      0.95 o
  -1  15   3      115.14      120.89      7.28 o
   0  15   3       53.10       56.51      4.70 o
   1  15   3      602.92      608.64     14.86 o
   2  15   3      136.15      139.91      6.97 o
   3  15   3      215.21      207.58      9.04 o
   4  15   3      226.77      216.22     17.37 o
   5  15   3       27.94       25.37      5.66 o
   6  15   3        5.10        2.38      3.69 o
  -9  16   3      117.11      114.95      9.00 o
  -8  16   3        9.27        5.15      3.46 o
  -7  16   3       84.25       98.88      6.42 o
  -6  16   3      149.01      140.41      6.34 o
  -5  16   3        0.01       -1.30      3.39 o
  -4  16   3        4.92        1.19      3.16 o
  -3  16   3      463.63      456.45      7.56 o
  -2  16   3      279.04      284.95      7.18 o
  -1  16   3      287.37      284.27      8.53 o
   0  16   3       73.14       71.89      5.34 o
   1  16   3      276.01      290.19      9.62 o
   2  16   3       47.63       41.78      5.00 o
   3  16   3        1.94        2.05      2.49 o
   4  16   3        2.60        0.78      2.28 o
   5  16   3      199.52      179.71     27.71 o
   6  16   3        1.66        3.27      3.97 o
  -8  17   3        3.60        3.06      2.59 o
  -7  17   3      244.25      273.57     10.22 o
  -6  17   3       20.38       22.06      3.67 o
  -5  17   3       11.97        7.97      3.67 o
  -4  17   3      247.02      246.55     17.57 o
  -3  17   3     1801.02     1777.47     33.99 o
  -2  17   3      272.90      290.26      8.07 o
  -1  17   3        1.14       -1.28      1.28 o
   0  17   3      200.60      187.97      7.48 o
   1  17   3      101.61      106.11      6.55 o
   2  17   3       27.35       19.25      3.47 o
   3  17   3       11.85        6.65      2.82 o
   4  17   3       11.12        4.84      2.83 o
   5  17   3        0.70       -0.08      6.42 o
  -8  18   3        9.21        8.27      3.09 o
  -7  18   3        0.01       -0.30      3.38 o
  -6  18   3        9.65       10.11      6.37 o
  -5  18   3       36.53       22.71      5.29 o
  -4  18   3       13.19       13.36     12.43 o
  -3  18   3      211.39      231.84      9.17 o
  -2  18   3      238.31      226.38      6.59 o
  -1  18   3        1.92        1.68      2.42 o
   0  18   3       48.34       46.66      4.52 o
   1  18   3       98.30       87.44      6.43 o
   2  18   3       45.47       33.97      3.74 o
   3  18   3       41.59       26.57      4.37 o
   4  18   3       16.92       16.48      3.78 o
   5  18   3      217.60      211.21     12.72 o
  -8  19   3       14.93        7.73      6.39 o
  -7  19   3        0.43        9.43      2.30 o
  -6  19   3       20.31       27.44      8.80 o
  -5  19   3        4.45        2.22      3.32 o
  -4  19   3       36.47       27.79      5.72 o
  -3  19   3        0.08        3.04      3.79 o
  -2  19   3      287.62      339.79     12.00 o
  -1  19   3        0.62        1.70      1.36 o
   0  19   3       27.84       33.12      4.01 o
   1  19   3       11.85        8.01      4.13 o
   2  19   3       11.02       10.26      2.64 o
   3  19   3        2.25        1.43      2.26 o
   4  19   3       17.99       14.55      3.89 o
   5  19   3       26.63       25.27      9.13 o
  -8  20   3       21.41       19.75      5.43 o
  -7  20   3       56.86       40.02     10.80 o
  -6  20   3       11.77       13.46      6.67 o
  -5  20   3        0.64       -1.55      3.18 o
  -4  20   3        3.74       11.69      5.84 o
  -3  20   3       16.52       21.49      3.97 o
  -2  20   3        4.03        0.84      1.65 o
  -1  20   3      325.61      328.31     12.31 o
   0  20   3       42.33       38.60      4.31 o
   1  20   3       73.61       64.29      5.85 o
   2  20   3      254.82      248.43      8.46 o
   3  20   3        5.50        8.31      3.15 o
   4  20   3       19.32       12.43      3.98 o
   5  20   3       70.87       69.60      8.98 o
  -7  21   3       52.57       31.59      9.97 o
  -6  21   3        4.37        6.66      6.10 o
  -5  21   3        0.29        4.14      4.59 o
  -4  21   3      211.74      245.59     19.19 o
  -3  21   3       50.35       61.55     15.61 o
  -2  21   3      130.38      133.87      9.24 o
  -1  21   3        0.97       -1.32      1.32 o
   0  21   3        1.54        1.03      2.03 o
   1  21   3       14.65       13.12      3.23 o
   2  21   3       72.90       68.73      5.40 o
   3  21   3      460.37      459.34     14.78 o
   4  21   3       16.27        8.32      3.46 o
  -7  22   3       13.16        5.52      7.01 o
  -6  22   3       13.89        4.31      6.61 o
  -5  22   3       41.52       53.70     11.62 o
  -4  22   3       16.68       15.05      6.55 o
  -3  22   3       58.21       49.50      5.21 o
  -2  22   3        0.52        3.64      2.06 o
  -1  22   3       69.56       51.32     11.22 o
   0  22   3       51.63       47.58      6.07 o
   1  22   3       10.63       12.67      3.40 o
   2  22   3       42.71       38.21      4.32 o
   3  22   3       17.29        6.89      5.24 o
   4  22   3        0.85        4.46      2.57 o
  -7  23   3      105.68      115.88     17.71 o
  -5  23   3        9.64        8.26      6.71 o
  -4  23   3      199.25      209.57     15.88 o
  -3  23   3       91.65       88.70      6.24 o
  -2  23   3        3.91        5.28      2.44 o
  -1  23   3       14.46       17.31      3.36 o
   0  23   3      113.19      114.98      9.47 o
   1  23   3        0.02       -1.54      2.21 o
   2  23   3       37.35       33.93      4.11 o
   3  23   3        7.04        5.00      2.07 o
   4  23   3        7.26        1.14      4.94 o
  -5  24   3       13.24        7.57      6.48 o
  -4  24   3      101.67      131.10     16.29 o
  -3  24   3       40.34       42.00      4.98 o
  -2  24   3       18.08       11.93      3.24 o
  -1  24   3      116.43      119.68      8.33 o
   0  24   3        0.57        0.62      2.41 o
   1  24   3        1.34        1.47      2.49 o
   2  24   3      114.69      114.35      7.17 o
   3  24   3       68.93       71.09      8.75 o
  -5  25   3       16.17        4.43      6.06 o
  -4  25   3        0.00        8.83      8.94 o
  -3  25   3      119.42      146.40      8.40 o
  -2  25   3       13.26        8.86      5.87 o
  -1  25   3      177.27      178.18      9.94 o
   0  25   3        0.62       -1.40      2.27 o
   1  25   3       45.38       40.64     11.32 o
   2  25   3        7.94       11.52      2.54 o
   3  25   3      156.41      184.82      9.92 o
  -5  26   3       99.45       88.83     16.05 o
  -4  26   3       55.08       47.67      4.57 o
  -3  26   3      101.49      128.54      8.11 o
  -2  26   3       16.34       34.36     17.38 o
  -1  26   3       21.61       29.33     14.24 o
   0  26   3        0.01        1.94      2.84 o
   1  26   3        6.52       10.07      3.84 o
   2  26   3       25.05       22.09      5.82 o
  -4  27   3      115.96      116.08      6.29 o
  -3  27   3      125.64      139.27      8.62 o
  -2  27   3        1.67       -4.80      4.80 o
  -1  27   3       77.06       74.48     11.55 o
   0  27   3        1.82        3.15      2.86 o
   1  27   3        1.77        0.28      3.01 o
  -3  28   3        0.39        7.20      9.20 o
  -2  28   3       20.15       11.04      3.66 o
  -1  28   3       38.36       42.03      5.95 o
   0  28   3      192.28      185.93     11.28 o
   1  28   3       41.23       35.36      6.32 o
  -2  29   3       15.17       19.17      4.46 o
  -1  29   3        0.02       -1.27      2.33 o
 -10   0   4        0.12        1.83      4.42 o
  -9   0   4       25.85       14.09      5.54 o
  -8   0   4       92.64       91.06     12.03 o
  -7   0   4        2.16        3.22      3.20 o
  -6   0   4      483.19      453.10     20.06 o
  -5   0   4      794.44      736.98     13.18 o
  -4   0   4     1361.62     1283.66     21.18 o
  -3   0   4     2449.60     2272.27     24.57 o
  -2   0   4        1.19        9.36      3.11 o
  -1   0   4      123.27      132.00      5.12 o
   0   0   4     1649.72     1711.11     33.27 o
   1   0   4       89.08      101.20      5.37 o
   2   0   4       55.36       55.54      5.99 o
   3   0   4        9.78        4.34      4.35 o
   4   0   4        5.36       13.82      3.98 o
   5   0   4       16.75       18.54      6.84 o
   6   0   4      151.79      156.09     17.97 o
 -10   1   4        0.13        1.42      3.08 o
  -9   1   4       14.61       10.29      3.88 o
  -8   1   4        5.73        1.99      2.35 o
  -7   1   4        1.53        4.38      2.60 o
  -6   1   4        6.70        3.92      2.85 o
  -5   1   4      684.27      673.52      8.80 o
  -4   1   4        0.07        3.50      0.91 o
  -3   1   4      230.61      224.19      4.38 o
  -2   1   4      157.76      180.67      3.83 o
  -1   1   4     2518.59     2621.06     25.39 o
   0   1   4      922.81      905.52     11.64 o
   1   1   4      473.92      473.09      8.09 o
   2   1   4       77.69       86.41      4.59 o
   3   1   4      148.71      131.01      5.90 o
   4   1   4       80.99       71.90      5.58 o
   5   1   4        7.68        4.47      5.54 o
   6   1   4       39.27       39.86      6.95 o
 -10   2   4      283.08      312.76     27.00 o
  -9   2   4        6.04        3.43      3.01 o
  -8   2   4        8.53        1.67      2.35 o
  -7   2   4      335.91      316.40     12.42 o
  -6   2   4        8.27        3.34      1.72 o
  -5   2   4      146.03      142.43      3.93 o
  -4   2   4       25.42       40.86      2.32 o
  -3   2   4      244.80      234.92      4.50 o
  -2   2   4       16.78       20.46      1.58 o
  -1   2   4     1183.78     1220.65     13.93 o
   0   2   4      121.48       98.22      4.48 o
   1   2   4      243.32      235.47      5.46 o
   2   2   4      319.45      329.14      7.72 o
   3   2   4      220.95      213.12      7.35 o
   4   2   4       82.30       67.80      5.38 o
   5   2   4        0.57        0.85      2.52 o
   6   2   4       51.28       39.79      7.26 o
 -10   3   4        2.74        3.83      3.70 o
  -9   3   4        3.70        4.80      2.97 o
  -8   3   4       60.01       49.05      6.23 o
  -7   3   4      435.99      403.53     25.24 o
  -6   3   4      366.37      361.75     14.29 o
  -5   3   4       48.97       61.81      3.04 o
  -4   3   4      201.31      160.49      3.61 o
  -3   3   4        1.17        1.51      0.72 o
  -2   3   4     1206.62     1211.01     15.12 o
  -1   3   4      783.16      793.74     10.29 o
   0   3   4     1438.82     1494.71     16.66 o
   1   3   4      205.51      184.65      4.81 o
   2   3   4        0.92        2.87      1.39 o
   3   3   4       12.94       14.97      2.68 o
   4   3   4      228.14      209.58      8.98 o
   5   3   4      205.09      228.07     10.16 o
   6   3   4       55.85       57.38      8.56 o
 -10   4   4      112.19      119.98     17.89 o
  -9   4   4       72.13       66.82      7.77 o
  -8   4   4       24.29       23.54      4.48 o
  -7   4   4      244.03      236.83     10.58 o
  -6   4   4      306.12      323.26     14.51 o
  -5   4   4      335.76      324.86      6.54 o
  -4   4   4      293.01      280.51      4.87 o
  -3   4   4       56.68       34.21      1.90 o
  -2   4   4      150.76      182.06      4.63 o
  -1   4   4      128.39      132.70      3.37 o
   0   4   4     2138.61     2209.95     22.54 o
   1   4   4     1108.19     1095.33     13.87 o
   2   4   4      568.34      539.57     10.23 o
   3   4   4        0.21        0.41      1.83 o
   4   4   4      297.79      289.67     10.42 o
   5   4   4        0.10        3.94      4.48 o
   6   4   4        3.66       -0.13      3.63 o
 -10   5   4       20.87       12.99      6.15 o
  -9   5   4       62.91       55.30      7.40 o
  -8   5   4        0.19        2.93      2.42 o
  -7   5   4      144.03      130.01     12.25 o
  -6   5   4       35.27       32.23      4.06 o
  -5   5   4      125.23      105.36      3.99 o
  -4   5   4      601.85      615.92      7.81 o
  -3   5   4      110.95      129.95      3.38 o
  -2   5   4      302.76      345.72      6.68 o
  -1   5   4      155.74      172.90      4.24 o
   0   5   4       15.53       19.63      1.86 o
   1   5   4      169.90      145.81      4.75 o
   2   5   4        1.86        3.52      1.72 o
   3   5   4        2.73        2.30      2.14 o
   4   5   4       89.47      101.11      7.40 o
   5   5   4      138.75      132.18     11.72 o
   6   5   4       39.51       43.92     10.21 o
 -10   6   4        1.67        9.37      5.17 o
  -9   6   4        1.32        0.77      2.70 o
  -8   6   4       50.62       44.13      5.89 o
  -7   6   4      148.68      130.77      9.88 o
  -6   6   4       27.86       35.41      3.27 o
  -5   6   4       23.11       25.97      2.78 o
  -4   6   4      172.34      168.08      3.65 o
  -3   6   4     1593.25     1742.24     15.92 o
  -2   6   4      219.03      224.96      5.28 o
  -1   6   4      685.33      658.54      9.30 o
   0   6   4       25.05       35.00      2.35 o
   1   6   4       36.39       30.97      3.03 o
   2   6   4       16.33       10.66      2.30 o
   3   6   4        0.42        1.12      1.92 o
   4   6   4       66.28       73.58      8.26 o
   5   6   4       21.41       22.49      5.41 o
   6   6   4        0.42        8.06      5.38 o
 -10   7   4        0.22        0.24      3.16 o
  -9   7   4       61.95       55.84      9.47 o
  -8   7   4       10.24        4.21      3.56 o
  -7   7   4      103.16       87.60      6.70 o
  -6   7   4       35.51       30.91      6.64 o
  -5   7   4        0.72        0.72      0.97 o
  -4   7   4      116.33      114.03      3.21 o
  -3   7   4      489.41      513.42      7.55 o
  -2   7   4       35.05       37.82      2.32 o
  -1   7   4      139.69      134.15      4.10 o
   0   7   4        0.00        0.32      1.02 o
   1   7   4      363.98      357.91      8.51 o
   2   7   4        5.10        0.98      1.50 o
   3   7   4      316.03      307.33      9.91 o
   4   7   4       69.89       77.95      8.52 o
   5   7   4       26.58       32.12      6.23 o
   6   7   4        0.33        8.57      5.54 o
 -10   8   4        0.43        3.42      3.49 o
  -9   8   4       30.04       27.00      6.66 o
  -8   8   4       46.23       43.57      5.88 o
  -7   8   4        0.03        1.17      3.26 o
  -6   8   4     1750.64     1766.59     24.46 o
  -5   8   4       36.54       48.83      6.51 o
  -4   8   4       56.22       51.79      3.25 o
  -3   8   4      884.73      847.67      9.35 o
  -2   8   4       78.23      108.42      3.35 o
  -1   8   4       20.90       21.44      2.05 o
   0   8   4       28.88       29.38      3.14 o
   1   8   4        0.25        1.88      1.31 o
   2   8   4       49.90       40.13      4.67 o
   3   8   4        7.29       10.03      3.67 o
   4   8   4       30.92       37.66      6.09 o
   5   8   4       31.72       32.03      6.23 o
   6   8   4       24.65       19.26      6.05 o
 -10   9   4        5.47        4.54      3.51 o
  -9   9   4       13.11       10.37      4.28 o
  -8   9   4        0.48       -1.50      1.53 o
  -7   9   4       69.76       81.08     17.09 o
  -6   9   4     1044.19     1033.62     20.05 o
  -5   9   4      643.24      632.33      9.54 o
  -4   9   4      442.69      450.38      7.45 o
  -3   9   4       66.38       55.42      2.17 o
  -2   9   4      203.07      159.47      3.57 o
  -1   9   4       50.23       61.67      4.01 o
   0   9   4       98.32      101.38      3.79 o
   1   9   4       18.08       10.40      2.09 o
   2   9   4      856.95      859.54     18.88 o
   3   9   4        0.85        3.16      2.12 o
   4   9   4      230.07      237.11     12.54 o
   5   9   4        7.65       11.75      4.63 o
   6   9   4       15.52       17.07      5.28 o
 -10  10   4       66.57       53.92      7.79 o
  -9  10   4      205.59      215.61     14.30 o
  -8  10   4       99.74      114.12      9.17 o
  -7  10   4        0.16        1.51      1.25 o
  -6  10   4        0.35        2.86      1.79 o
  -5  10   4      771.92      783.34     10.68 o
  -4  10   4        2.71        3.11      0.99 o
  -3  10   4       10.72        7.67      1.22 o
  -2  10   4      508.73      536.03      7.64 o
  -1  10   4       21.13       26.49      2.58 o
   0  10   4      148.63      161.14      4.77 o
   1  10   4       57.76       64.96      4.15 o
   2  10   4       16.61       14.64      3.23 o
   3  10   4      979.93     1009.32     22.19 o
   4  10   4        4.72        5.87      3.62 o
   5  10   4       38.17       41.76      7.05 o
   6  10   4       36.00       34.71      7.18 o
 -10  11   4       18.52       20.52      4.96 o
  -8  11   4       86.20      103.30      8.77 o
  -7  11   4       52.90       49.34      6.54 o
  -6  11   4      318.72      321.19     10.41 o
  -5  11   4      677.77      727.42     12.12 o
  -4  11   4       48.59       49.75      2.83 o
  -3  11   4      165.14      160.79      5.33 o
  -2  11   4       74.62       75.65      3.75 o
  -1  11   4      500.66      538.26     10.22 o
   0  11   4        7.15        6.11      1.39 o
   1  11   4       40.09       35.36      5.09 o
   2  11   4        7.30        5.70      2.36 o
   3  11   4      296.46      287.47     13.10 o
   4  11   4      120.35      127.84     11.03 o
   5  11   4        2.85        4.46      3.69 o
   6  11   4       58.22       63.23      9.20 o
  -9  12   4       29.21       38.94     10.83 o
  -8  12   4       35.08       35.85      5.96 o
  -6  12   4        9.90       11.15      2.74 o
  -5  12   4     1323.86     1370.35     18.93 o
  -4  12   4      221.00      228.67      4.97 o
  -3  12   4      130.58      124.10      4.05 o
  -2  12   4       66.40       62.34      7.54 o
  -1  12   4        0.00        0.12      1.02 o
   0  12   4        6.59        3.52      1.85 o
   1  12   4      356.47      332.23     10.66 o
   2  12   4       84.30       81.46      8.64 o
   3  12   4      103.07      100.67      7.81 o
   4  12   4        5.30        6.60      5.36 o
   5  12   4        1.16       -0.69      3.11 o
   6  12   4        0.71       -1.04      3.83 o
  -9  13   4       24.54       13.64      9.34 o
  -8  13   4      101.38      107.73      8.91 o
  -7  13   4       25.82       30.75      5.00 o
  -6  13   4        0.00        5.54      4.54 o
  -5  13   4       96.44       81.84      5.10 o
  -4  13   4        3.59        4.72      1.00 o
  -3  13   4       89.03       85.58      3.58 o
  -2  13   4      103.03       96.22      4.96 o
  -1  13   4        1.35        1.43      1.55 o
   0  13   4      198.45      194.06      7.80 o
   1  13   4       26.27       27.10      3.79 o
   2  13   4       29.23       31.14      4.39 o
   3  13   4       72.35       66.73      6.58 o
   4  13   4       43.71       34.40      6.20 o
   5  13   4       19.44       17.23      5.38 o
  -9  14   4        7.74        6.33      3.61 o
  -8  14   4      122.04      147.90     10.14 o
  -7  14   4        0.11        3.16      2.36 o
  -6  14   4      111.88      131.22      7.46 o
  -5  14   4       37.26       41.63      4.71 o
  -4  14   4      422.53      408.11      8.06 o
  -3  14   4      541.03      487.44     15.86 o
  -2  14   4        1.26        3.44      2.33 o
  -1  14   4      129.02      127.82     12.98 o
   0  14   4      297.79      289.67      9.65 o
   1  14   4       16.15       15.95      2.74 o
   2  14   4       64.45       59.13      5.92 o
   3  14   4       88.10       81.84      7.08 o
   4  14   4       54.53       59.75      7.83 o
   5  14   4        5.17       10.60      4.62 o
  -9  15   4       41.72       42.31      6.02 o
  -8  15   4      192.65      239.39     10.73 o
  -7  15   4        5.18       -2.38      2.38 o
  -6  15   4       10.03        7.35      2.61 o
  -5  15   4        9.77       10.00      2.06 o
  -4  15   4       67.05       76.84      5.21 o
  -3  15   4       16.66       24.46      2.88 o
  -2  15   4      262.41      252.96      8.18 o
  -1  15   4       52.82       46.44      7.42 o
   0  15   4     1099.01     1041.09     20.63 o
   1  15   4       12.67       13.24      2.61 o
   2  15   4       26.96       31.18      4.53 o
   3  15   4        2.53        5.29      2.66 o
   4  15   4       14.82       12.57      4.26 o
   5  15   4       57.21       59.39      8.53 o
  -9  16   4        1.22       -0.38      2.89 o
  -8  16   4        0.49        5.17      2.70 o
  -7  16   4       11.64        9.09      3.18 o
  -6  16   4       44.05       51.13      4.62 o
  -5  16   4       11.88       13.32      7.13 o
  -4  16   4      155.71      157.28     10.26 o
  -3  16   4       12.80        9.88      3.70 o
  -2  16   4      111.19      104.64      9.53 o
  -1  16   4        6.98        5.20      2.22 o
   0  16   4      184.47      195.19      8.13 o
   1  16   4     1017.96      928.23     17.47 o
   2  16   4        4.20        6.95      2.71 o
   3  16   4       91.48       99.54     10.66 o
   4  16   4       40.62       38.52      9.34 o
   5  16   4       35.23       35.91      8.52 o
  -8  17   4      102.51      105.19      7.34 o
  -7  17   4        1.61        7.25      5.28 o
  -6  17   4        1.19        2.64      1.97 o
  -5  17   4        4.39       10.20      4.21 o
  -4  17   4        0.00        4.93      4.88 o
  -3  17   4       49.55       46.21      4.05 o
  -2  17   4       60.94       64.42      5.04 o
  -1  17   4      131.81      131.15      6.47 o
   0  17   4        3.46        4.00      2.23 o
   1  17   4      336.70      351.72     10.11 o
   2  17   4       25.79       19.52      3.88 o
   3  17   4       42.96       34.93      5.18 o
   4  17   4        4.12        0.59      3.04 o
   5  17   4       44.03       47.57      7.85 o
  -8  18   4       16.07       21.38      4.01 o
  -7  18   4        1.01        4.02      5.92 o
  -6  18   4       60.23       47.39      4.18 o
  -5  18   4        4.64        9.47      2.05 o
  -4  18   4       13.20        6.67      2.31 o
  -3  18   4      526.40      509.14     12.17 o
  -2  18   4        1.67        4.15      1.68 o
  -1  18   4      465.98      473.06     12.82 o
   0  18   4      416.50      404.04     12.95 o
   1  18   4      294.11      267.90      8.88 o
   2  18   4       54.28       56.52      6.05 o
   3  18   4       11.37        9.66      3.34 o
   4  18   4       25.36       34.92      6.56 o
  -8  19   4        8.66       12.72      5.17 o
  -7  19   4       37.89       53.19      4.29 o
  -6  19   4        0.37        0.77      4.53 o
  -5  19   4        0.83        1.50      1.91 o
  -4  19   4       75.20       77.90      5.26 o
  -3  19   4        0.03       -0.47      1.63 o
  -2  19   4      291.76      277.20     23.97 o
  -1  19   4       25.99       25.03      3.86 o
   0  19   4       52.43       43.09      4.90 o
   1  19   4      134.94      119.23      7.06 o
   2  19   4       45.48       30.75      4.84 o
   3  19   4       10.33       12.16      3.73 o
   4  19   4        0.13        4.53      3.64 o
  -8  20   4        7.26       -1.56      2.77 o
  -7  20   4      109.68       93.61     14.79 o
  -6  20   4       39.86       61.23     11.98 o
  -5  20   4       79.29       84.65      9.22 o
  -4  20   4      116.74      112.86     11.45 o
  -3  20   4       36.81       26.81      6.62 o
  -2  20   4       26.96       26.99      3.99 o
  -1  20   4       74.52       66.69      5.80 o
   0  20   4      289.87      304.36     16.80 o
   1  20   4        8.09        5.97      2.30 o
   2  20   4        6.53        3.90      2.75 o
   3  20   4        0.73        0.22      2.87 o
   4  20   4        4.15        4.11      4.28 o
  -7  21   4       15.70       15.53      8.18 o
  -6  21   4        0.25        4.19      5.47 o
  -5  21   4       22.94       30.34      9.11 o
  -4  21   4        2.38        8.37      5.34 o
  -3  21   4        1.35        7.14      2.18 o
  -2  21   4        4.10        2.28      2.01 o
  -1  21   4        1.11        1.32      1.95 o
   0  21   4       26.15       30.04      5.84 o
   1  21   4        0.12        1.13      1.90 o
   2  21   4       54.61       45.43      8.18 o
   3  21   4        8.97       10.07      3.62 o
  -7  22   4       11.05       20.87      8.52 o
  -5  22   4      129.88      165.08     20.12 o
  -4  22   4        7.18        7.97      3.59 o
  -3  22   4       11.77       16.52      5.63 o
  -2  22   4       35.15       51.94     10.13 o
  -1  22   4       59.96       75.47      8.75 o
   0  22   4        7.54        5.42      4.18 o
   1  22   4        1.34        2.58      2.11 o
   2  22   4        1.71        0.35      2.61 o
   3  22   4       75.60       83.73      8.04 o
  -5  23   4       12.40        2.97      5.59 o
  -4  23   4       84.97       87.87      5.93 o
  -3  23   4       43.66       37.46      6.70 o
  -2  23   4        2.86       -1.20      2.08 o
  -1  23   4        7.60        2.81      3.03 o
   0  23   4        6.51        1.75      4.20 o
   1  23   4        0.08        1.47      2.17 o
   2  23   4        1.77        2.54      2.66 o
   3  23   4      122.53      133.38     15.00 o
  -5  24   4       42.47       30.19      9.38 o
  -4  24   4        4.74        1.19      2.08 o
  -3  24   4       55.85       67.45      5.80 o
  -2  24   4       12.92        2.66      3.63 o
  -1  24   4      165.75      161.53     16.58 o
   0  24   4        5.08        3.91      3.51 o
   1  24   4       29.61       35.44      5.54 o
   2  24   4        0.73        1.28      2.86 o
  -5  25   4       11.05       -0.36      5.77 o
  -4  25   4        0.01       -3.21      3.91 o
  -3  25   4       13.50        8.75      5.63 o
  -2  25   4      210.52      228.52     18.72 o
  -1  25   4       47.62       52.13      6.58 o
   0  25   4       51.61       42.29      6.54 o
   1  25   4       14.74       11.54      3.42 o
   2  25   4        3.82        3.14      3.12 o
  -5  26   4        0.34       -5.35      5.35 o
  -4  26   4        4.63        0.07      3.49 o
  -3  26   4       29.35       29.35     14.48 o
  -2  26   4      125.59       78.26     39.05 o
  -1  26   4       38.32        8.42     20.72 o
   0  26   4        8.36        9.15      3.99 o
   1  26   4        0.94        3.02      2.81 o
  -4  27   4       52.86       64.76      7.01 o
  -3  27   4       14.18       -1.20     10.02 o
  -2  27   4       18.29       25.07      5.08 o
  -1  27   4       25.14       21.97      4.83 o
   0  27   4       14.86       17.92      5.43 o
  -2  28   4        2.68        3.05      3.76 o
  -1  28   4       15.40        8.25      3.67 o
 -10   1   5        1.55        3.47      3.35 o
  -9   1   5       15.60       11.08      4.13 o
  -8   1   5      191.71      183.50     15.08 o
  -7   1   5      119.03      124.02     15.24 o
  -6   1   5       83.19       73.37      4.90 o
  -5   1   5        2.52        0.74      1.65 o
  -4   1   5     1796.89     1897.65     23.92 o
  -3   1   5       22.76       17.61      1.65 o
  -2   1   5        2.04        0.48      0.78 o
  -1   1   5      572.51      523.13      8.65 o
   0   1   5      294.89      267.33      6.19 o
   1   1   5       59.59       63.59      4.20 o
   2   1   5       14.05        8.62      2.22 o
   3   1   5       32.03       27.52      4.25 o
   4   1   5       77.06       54.53      7.25 o
   5   1   5        0.36        3.48      3.56 o
   6   1   5       46.29       57.59     12.90 o
 -10   2   5        0.30       -0.21      2.91 o
  -9   2   5      104.58      107.34     11.32 o
  -8   2   5        0.00       -1.98      1.98 o
  -7   2   5       13.74        5.08      2.60 o
  -6   2   5        0.93        0.26      1.15 o
  -5   2   5       24.95       28.24      2.47 o
  -4   2   5        6.66        6.73      1.28 o
  -3   2   5       10.33       11.01      1.46 o
  -2   2   5       10.05        4.58      1.17 o
  -1   2   5        3.79        1.88      0.96 o
   0   2   5       20.93       23.34      2.50 o
   1   2   5        0.46        0.30      1.50 o
   2   2   5        0.64        2.54      2.23 o
   3   2   5      180.04      178.56      8.31 o
   4   2   5       19.38       23.11      4.31 o
   5   2   5       20.68       15.97     11.19 o
   6   2   5       43.82       51.35     12.01 o
 -10   3   5        0.74        2.84      3.38 o
  -9   3   5       14.66        8.40      3.81 o
  -8   3   5      181.95      174.63      9.98 o
  -7   3   5       37.07       35.25      9.54 o
  -6   3   5      102.26      108.57      5.49 o
  -5   3   5      712.56      704.14     10.88 o
  -4   3   5        0.50        1.33      0.85 o
  -3   3   5      225.52      223.45      5.24 o
  -2   3   5      239.07      213.98      5.66 o
  -1   3   5      151.75      142.13      4.25 o
   0   3   5       93.54       92.77      4.45 o
   1   3   5       52.34       65.83      4.79 o
   2   3   5       76.59       96.28      6.80 o
   3   3   5       39.52       48.30      5.28 o
   4   3   5        4.51        7.53      3.11 o
   5   3   5        1.95        1.44      5.56 o
 -10   4   5        3.31        2.41      3.22 o
  -9   4   5       44.35       45.86      9.04 o
  -8   4   5        4.46        4.91      2.84 o
  -7   4   5      182.91      182.08      9.48 o
  -6   4   5       22.05       31.19      3.36 o
  -5   4   5       50.94       56.64      3.41 o
  -4   4   5        2.98        1.79      0.91 o
  -3   4   5      579.63      643.26      9.66 o
  -2   4   5       25.71       21.35      2.03 o
  -1   4   5      163.11      159.70      5.03 o
   0   4   5       29.52       30.55      3.13 o
   1   4   5       31.89       38.08      4.86 o
   2   4   5       48.17       38.34      5.03 o
   3   4   5       41.60       37.52      4.68 o
   4   4   5       61.97       57.24      6.06 o
   5   4   5      104.61      119.82     11.88 o
 -10   5   5        6.21        3.24      5.13 o
  -9   5   5       24.86       20.29      5.91 o
  -8   5   5        0.98        1.19      2.16 o
  -7   5   5       70.32       61.28      6.53 o
  -6   5   5      191.57      170.69     10.33 o
  -5   5   5        1.04        1.92      1.27 o
  -4   5   5        5.53        6.72      1.25 o
  -3   5   5       38.79       37.58      2.61 o
  -2   5   5      164.65      163.52      4.53 o
  -1   5   5      126.81      121.89      4.42 o
   0   5   5      908.73      892.20     17.21 o
   1   5   5      608.37      563.84     12.06 o
   2   5   5      880.71      821.84     28.51 o
   3   5   5       85.26       83.90      6.83 o
   4   5   5       89.48      100.49     10.09 o
   5   5   5        2.75        8.35      4.46 o
 -10   6   5       86.99       63.40     11.14 o
  -9   6   5       13.68        8.31      3.74 o
  -8   6   5       55.68       44.16      5.94 o
  -7   6   5        3.16        4.51      2.52 o
  -6   6   5       79.72       87.99      5.58 o
  -5   6   5      399.38      407.69      8.39 o
  -4   6   5       33.51       27.20      2.10 o
  -3   6   5       35.19       36.42      2.53 o
  -2   6   5     2122.09     2158.12     23.03 o
  -1   6   5       27.26       29.50      2.68 o
   0   6   5      462.33      489.54     14.28 o
   1   6   5      125.42      135.02      5.76 o
   2   6   5       17.09       18.46      3.01 o
   3   6   5       21.14       16.35      4.66 o
   4   6   5       16.45       18.09      5.12 o
   5   6   5       10.19       14.32     10.82 o
 -10   7   5        5.88        5.13      4.35 o
  -9   7   5       52.77       37.15      7.87 o
  -8   7   5       82.58       76.18      7.76 o
  -7   7   5        9.87        9.62      2.62 o
  -6   7   5       83.47       82.31      5.47 o
  -5   7   5        0.06        4.38      1.45 o
  -4   7   5      213.10      213.24      4.88 o
  -3   7   5      124.43      127.45      3.96 o
  -2   7   5       99.69       96.77      3.95 o
  -1   7   5       17.60       17.52      2.17 o
   0   7   5       19.43       16.00      2.77 o
   1   7   5      879.65      828.46     15.29 o
   2   7   5      497.55      457.62     11.26 o
   3   7   5        0.85        2.67      2.92 o
   4   7   5        2.46        2.99      3.55 o
   5   7   5        0.57        1.68      4.89 o
 -10   8   5        1.38        1.61      3.85 o
  -9   8   5       18.06       22.70      6.10 o
  -8   8   5        0.22        3.52      2.75 o
  -7   8   5      908.59      894.83     19.01 o
  -6   8   5      365.51      371.83     10.65 o
  -5   8   5      453.47      419.05      9.31 o
  -4   8   5       45.36       39.43      2.69 o
  -3   8   5      363.94      324.09      6.39 o
  -2   8   5       29.93       32.18      2.77 o
  -1   8   5      243.76      247.80      6.42 o
   0   8   5      132.28      127.84      8.38 o
   1   8   5     1417.08     1315.58     20.72 o
   2   8   5       80.17       75.19      6.58 o
   3   8   5       60.27       34.86      6.17 o
   4   8   5        0.33        1.02      3.06 o
   5   8   5        1.38        2.51      3.81 o
 -10   9   5        0.72        2.99      4.26 o
  -9   9   5       46.40       29.87      6.70 o
  -8   9   5        1.75        7.28      2.57 o
  -7   9   5      175.80      193.37     18.33 o
  -6   9   5        0.05        2.85      2.12 o
  -5   9   5      883.42      907.94     17.79 o
  -4   9   5        0.55        1.44      0.86 o
  -3   9   5      129.82      138.50      4.04 o
  -2   9   5      373.81      353.98      8.50 o
  -1   9   5        3.76        1.39      1.22 o
   0   9   5        7.32        9.75      2.01 o
   1   9   5       89.56       93.02      5.30 o
   2   9   5      104.68       85.14      7.05 o
   3   9   5       22.37       21.10      5.09 o
   4   9   5      169.31      156.03     12.78 o
   5   9   5       80.08       82.83     10.27 o
 -10  10   5        3.63        0.67      4.15 o
  -9  10   5       15.79        8.51      3.26 o
  -8  10   5       86.78       90.67      8.65 o
  -7  10   5       15.11       12.53      2.90 o
  -6  10   5       20.98       12.70      6.96 o
  -5  10   5        2.71        1.66      1.52 o
  -4  10   5        7.36       10.33      2.02 o
  -3  10   5       32.57       27.75      4.01 o
  -2  10   5      154.09      164.51      5.75 o
  -1  10   5       58.26       61.45      3.84 o
   0  10   5        6.48        4.80      1.78 o
   1  10   5       11.05        7.72      2.60 o
   2  10   5      159.21      188.33     19.17 o
   3  10   5       27.29       22.68      5.23 o
   4  10   5       24.60       25.12      5.78 o
   5  10   5        2.28        4.43      4.25 o
 -10  11   5        8.97        8.70      4.13 o
  -9  11   5        5.65       14.32      3.68 o
  -8  11   5      221.36      211.07     13.07 o
  -7  11   5        0.02        0.68      1.25 o
  -6  11   5     1228.47     1165.38     28.98 o
  -5  11   5        6.45        5.83      2.73 o
  -4  11   5      120.81       94.86      7.74 o
  -3  11   5       91.89      104.50      5.69 o
  -2  11   5      580.80      547.15     11.16 o
  -1  11   5       23.05       25.98      2.60 o
   0  11   5      268.02      272.38      9.82 o
   1  11   5      102.49      108.99      7.73 o
   2  11   5      108.14      105.94      8.79 o
   3  11   5      167.61      175.41     11.12 o
   4  11   5       34.59       18.23      5.33 o
   5  11   5       32.24       44.48      7.98 o
  -9  12   5       20.09       27.09      5.40 o
  -8  12   5      202.22       89.75     10.18 o
  -7  12   5      144.98      129.05      9.91 o
  -6  12   5       94.66       89.64      6.00 o
  -5  12   5     1146.42     1170.83     21.36 o
  -4  12   5       87.69       96.91     13.51 o
  -3  12   5       26.22       31.53      6.39 o
  -2  12   5      122.39      131.30      5.22 o
  -1  12   5       21.72       16.63      2.49 o
   0  12   5      289.61      274.99      9.93 o
   1  12   5        0.04        0.28      1.97 o
   2  12   5       50.98       44.22      5.40 o
   3  12   5        2.19        2.17      3.00 o
   4  12   5        8.18       14.42      4.99 o
   5  12   5        0.21       -0.03      3.75 o
  -9  13   5       11.85       10.38      3.46 o
  -8  13   5       34.25       20.03      5.14 o
  -7  13   5       84.99       80.15      6.01 o
  -6  13   5       47.48       43.65      5.72 o
  -5  13   5       59.39       55.73      4.21 o
  -4  13   5        7.08        0.22      2.82 o
  -3  13   5       33.92       38.47      3.79 o
  -2  13   5      212.65      207.94      6.60 o
  -1  13   5      318.12      276.97      9.79 o
   0  13   5       10.55       10.52      3.49 o
   1  13   5      166.45      156.08      7.97 o
   2  13   5       27.55       23.32      4.21 o
   3  13   5        2.34        2.60      3.65 o
   4  13   5       86.86      101.37     10.83 o
  -9  14   5       21.48       18.24      4.99 o
  -8  14   5      134.14      147.42     10.53 o
  -7  14   5       86.84       73.05      6.67 o
  -6  14   5       28.03       18.99      3.28 o
  -5  14   5       19.52       22.73      5.76 o
  -4  14   5        3.17        5.23      4.39 o
  -3  14   5       19.26       28.21      3.45 o
  -2  14   5        0.08        0.03      1.51 o
  -1  14   5        8.30       18.47      3.27 o
   0  14   5      198.06      198.52      7.50 o
   1  14   5      351.11      371.26     12.60 o
   2  14   5       51.81       56.72      6.16 o
   3  14   5       16.36       15.42      4.91 o
   4  14   5      130.46      157.00     13.66 o
  -9  15   5        3.23        4.25      3.28 o
  -8  15   5        8.19        8.67      3.91 o
  -7  15   5      125.99      140.21      8.89 o
  -6  15   5       28.08       28.17      4.39 o
  -5  15   5      239.90      263.48      8.53 o
  -4  15   5        3.79        1.05      1.54 o
  -3  15   5      105.33       91.45      8.58 o
  -2  15   5        0.08       -0.32      1.58 o
  -1  15   5      212.47      178.52      7.99 o
   0  15   5      421.46      430.06     11.42 o
   1  15   5        6.48        0.53      2.24 o
   2  15   5       54.78       46.30      5.71 o
   3  15   5       47.23       45.33      7.30 o
   4  15   5       44.39       41.47      7.50 o
  -9  16   5       28.29       28.97      6.17 o
  -8  16   5       30.59       34.33      6.00 o
  -7  16   5        2.89        2.26      2.57 o
  -6  16   5       42.57       40.01      5.17 o
  -5  16   5      202.61      206.59      7.83 o
  -4  16   5       35.46       38.07      6.99 o
  -3  16   5       34.25       34.35      3.94 o
  -2  16   5       41.13       35.90      4.85 o
  -1  16   5       20.35       21.27      3.64 o
   0  16   5       73.60       59.32      5.10 o
   1  16   5       17.41       15.24      4.74 o
   2  16   5        5.31        7.52      3.07 o
   3  16   5       27.48       28.55      5.96 o
   4  16   5        4.46        5.35      4.26 o
  -8  17   5        7.91       10.99      3.62 o
  -7  17   5       10.12        3.89      2.85 o
  -6  17   5       16.17       20.78      3.62 o
  -5  17   5       15.99       15.13      7.06 o
  -4  17   5       13.41       12.25      2.40 o
  -3  17   5       67.85       69.13      5.03 o
  -2  17   5       79.03       81.58      6.27 o
  -1  17   5       41.67       44.68      4.98 o
   0  17   5       59.12       63.01      5.32 o
   1  17   5        2.01        4.22      2.72 o
   2  17   5        4.07        2.14      2.90 o
   3  17   5        1.30        1.98      3.63 o
   4  17   5       22.93       24.20      6.45 o
  -8  18   5       49.86       47.57      5.60 o
  -7  18   5       45.76       78.15      6.24 o
  -6  18   5        6.18        6.53      2.46 o
  -5  18   5       87.07       88.89      5.86 o
  -4  18   5       98.91      106.90      7.10 o
  -3  18   5       39.35       38.01      5.77 o
  -2  18   5      622.70      624.96     15.59 o
  -1  18   5       30.36       29.09      4.19 o
   0  18   5       62.20       67.83      5.58 o
   1  18   5       63.94       52.82      6.07 o
   2  18   5       13.14       12.11      3.80 o
   3  18   5       52.83       45.30      7.60 o
  -8  19   5        0.05        4.42      3.16 o
  -6  19   5      189.56      193.31      9.50 o
  -5  19   5        1.20        7.59      2.53 o
  -4  19   5        0.04        4.35      2.17 o
  -3  19   5       10.97       11.89      4.07 o
  -2  19   5       28.78       38.35      7.62 o
  -1  19   5      311.12      315.02     11.29 o
   0  19   5      125.67      117.23      8.00 o
   1  19   5        2.96        2.06      2.33 o
   2  19   5       21.26       23.69      4.67 o
   3  19   5        1.69        0.15      3.26 o
  -8  20   5       69.51       96.36      8.66 o
  -7  20   5        6.37       14.04      2.83 o
  -6  20   5        4.47       12.42      2.82 o
  -5  20   5      204.41      227.13     20.30 o
  -4  20   5       26.83       36.04     10.30 o
  -3  20   5      325.99      273.94     57.24 o
  -2  20   5       74.63       68.77      5.98 o
  -1  20   5      325.87      342.42     12.00 o
   0  20   5        3.01        2.01      2.10 o
   1  20   5        0.23        2.38      2.70 o
   2  20   5      132.88      120.93      9.53 o
   3  20   5       11.49       13.85      5.23 o
  -7  21   5      114.47      137.72     18.06 o
  -6  21   5        2.43       -1.08      2.50 o
  -5  21   5        9.48        0.09      2.30 o
  -4  21   5        3.88        2.27      1.93 o
  -3  21   5      107.82      106.16     10.01 o
  -2  21   5       66.90       70.79     10.47 o
  -1  21   5       91.51       97.04      7.60 o
   0  21   5        0.02        0.22      1.97 o
   1  21   5        0.35        2.28      2.86 o
   2  21   5       15.43       15.02      4.95 o
  -5  22   5       19.04       13.87      3.36 o
  -4  22   5       14.48       15.44      3.18 o
  -3  22   5       37.79       51.44     10.26 o
  -2  22   5       63.37       57.25      6.84 o
  -1  22   5        0.12        0.28      2.35 o
   0  22   5        9.97        6.25      2.75 o
   1  22   5        8.93        5.15      3.15 o
   2  22   5      108.79      115.15     15.21 o
  -5  23   5        5.68        8.06      2.69 o
  -4  23   5      360.82      392.80     16.25 o
  -3  23   5        8.79        7.76      9.19 o
  -2  23   5      402.73      441.38     24.23 o
  -1  23   5        0.75       -0.12      2.51 o
   0  23   5        5.98        5.52      2.71 o
   1  23   5        0.04       -0.29      2.60 o
   2  23   5        9.28       13.51      7.79 o
  -5  24   5        1.11        0.64      5.03 o
  -4  24   5      158.09      162.94     15.40 o
  -3  24   5       65.20       65.04      7.33 o
  -2  24   5        6.11        5.29      6.32 o
  -1  24   5        0.74        1.76      3.12 o
   0  24   5        1.74        6.05      3.14 o
   1  24   5      112.33      105.41     15.30 o
  -5  25   5        3.44        3.35      6.21 o
  -4  25   5       72.53      100.69      7.41 o
  -3  25   5       81.11       83.31      8.40 o
  -2  25   5        0.09        1.86      4.78 o
  -1  25   5       46.84       46.19      7.10 o
   0  25   5        0.16        0.65      2.50 o
  -4  26   5      157.85      169.92     14.84 o
  -3  26   5       23.94       31.77      5.35 o
  -2  26   5        1.69        1.22      4.31 o
  -1  26   5       34.04       43.24      7.05 o
 -10   0   6      283.01      332.74     22.90 o
  -9   0   6       66.89       60.93     11.08 o
  -8   0   6      137.61      128.30     12.60 o
  -7   0   6        1.01        1.93      2.04 o
  -6   0   6        0.65        3.21      2.31 o
  -5   0   6      230.49      268.85     13.81 o
  -4   0   6      136.72      119.95      6.08 o
  -3   0   6      244.30      247.56     10.62 o
  -2   0   6       86.17       92.60      7.86 o
  -1   0   6      417.12      438.04     24.13 o
   0   0   6      423.08      464.15     34.24 o
   1   0   6      131.76      139.67     12.66 o
   2   0   6       88.49       87.43     12.50 o
   3   0   6       10.64       17.47      7.16 o
   4   0   6        0.48       -2.52      5.08 o
   5   0   6       37.85       47.23     11.23 o
 -10   1   6       11.89        6.28      3.73 o
  -9   1   6       94.30       97.34      9.77 o
  -8   1   6        0.00        1.63      2.43 o
  -7   1   6      297.60      280.35      8.94 o
  -6   1   6      197.46      206.79      7.26 o
  -5   1   6      168.58      174.83      5.80 o
  -4   1   6        0.10       -0.14      1.03 o
  -3   1   6        8.83        6.40      2.56 o
  -2   1   6       16.36        7.79      2.12 o
  -1   1   6      295.07      286.73      8.40 o
   0   1   6      102.60      105.03      9.34 o
   1   1   6      303.88      296.30     30.32 o
   2   1   6        7.82        6.37      3.69 o
   3   1   6        0.18        8.63      3.69 o
   4   1   6        0.41       -2.32      3.37 o
   5   1   6       87.78       85.83     14.84 o
 -10   2   6       23.84       29.23      6.01 o
  -9   2   6       59.35       53.66     13.38 o
  -8   2   6        7.13        3.71      2.93 o
  -7   2   6      138.75      125.99      7.18 o
  -6   2   6       67.33       70.43      5.09 o
  -5   2   6      390.99      431.76      9.34 o
  -4   2   6      264.11      275.42      6.80 o
  -3   2   6        1.63        2.61      1.57 o
  -2   2   6      111.30      112.26      4.67 o
  -1   2   6      935.52      942.26     14.97 o
   0   2   6      103.26       96.45      5.96 o
   1   2   6      336.85      332.91     11.23 o
   2   2   6       10.85        7.46      3.80 o
   3   2   6       12.79       13.19      4.27 o
   4   2   6        2.26        0.31      3.77 o
   5   2   6       22.17       40.21     10.46 o
 -10   3   6      136.96      140.91     12.13 o
  -9   3   6       18.99       14.73      4.48 o
  -8   3   6       77.05       53.00      6.82 o
  -7   3   6       76.31       78.38      6.44 o
  -6   3   6      209.40      206.84      7.23 o
  -5   3   6      171.74      152.68      5.39 o
  -4   3   6      114.50      115.86      5.97 o
  -3   3   6      164.70      174.52      8.92 o
  -2   3   6      412.46      422.59      9.09 o
  -1   3   6     2403.78     2432.39     29.13 o
   0   3   6      367.03      368.73     11.24 o
   1   3   6        1.22        2.63      2.15 o
   2   3   6      210.56      200.23      9.97 o
   3   3   6       51.06       43.83      6.79 o
   4   3   6       10.50        1.79      5.30 o
   5   3   6        0.71        2.37      6.37 o
 -10   4   6       19.63        9.85      8.02 o
  -9   4   6        9.60        4.87      3.28 o
  -8   4   6       94.70       93.53      8.68 o
  -7   4   6      142.68      137.14      7.10 o
  -6   4   6      394.83      381.18     11.24 o
  -5   4   6       24.83       21.65      2.62 o
  -4   4   6        0.04        0.75      1.05 o
  -3   4   6      251.68      246.87      6.64 o
  -2   4   6       27.41       15.99      2.28 o
  -1   4   6      847.58      820.89     15.38 o
   0   4   6      587.54      562.45     12.64 o
   1   4   6        5.56        6.35      2.51 o
   2   4   6       39.87       28.71      4.49 o
   3   4   6        1.46        3.38      3.55 o
   4   4   6       51.32       60.65     12.42 o
 -10   5   6        3.81        1.45      3.72 o
  -9   5   6       62.58       45.48      6.74 o
  -8   5   6        9.78       11.43      3.47 o
  -7   5   6       10.95       16.97      3.33 o
  -6   5   6       87.22       79.22      4.80 o
  -5   5   6        1.28        3.87      1.48 o
  -4   5   6        0.24        0.95      1.23 o
  -3   5   6       30.15       32.45      2.67 o
  -2   5   6        3.90        2.95      1.46 o
  -1   5   6      101.25       80.33      5.24 o
   0   5   6        1.66        0.55      1.67 o
   1   5   6      171.16      165.94      7.03 o
   2   5   6       63.29       48.79      5.56 o
   3   5   6      184.99      186.48     11.91 o
   4   5   6       17.88       10.70      6.05 o
 -10   6   6        1.37       -2.70      3.94 o
  -9   6   6       58.75       69.03      8.21 o
  -8   6   6      130.26      134.08     16.79 o
  -7   6   6      540.99      568.62     15.11 o
  -6   6   6       26.00       29.45      3.06 o
  -5   6   6        0.38        0.16      1.13 o
  -4   6   6       14.74       11.55      2.05 o
  -3   6   6      419.08      391.79      8.00 o
  -2   6   6      179.91      174.60      6.43 o
  -1   6   6        7.15        4.94      1.89 o
   0   6   6       66.79       77.95      5.47 o
   1   6   6        6.94        7.11      2.52 o
   2   6   6        3.95        3.19      2.42 o
   3   6   6        0.40        7.41      4.66 o
   4   6   6       80.48      106.42     15.73 o
 -10   7   6       30.09       31.73      7.82 o
  -9   7   6        3.34        3.98      3.96 o
  -8   7   6        2.93        2.47      2.55 o
  -7   7   6      339.18      344.67     11.44 o
  -6   7   6       76.18       89.28      6.56 o
  -5   7   6       14.08       14.56      2.17 o
  -4   7   6       20.71       16.77      2.28 o
  -3   7   6        2.17        1.71      1.32 o
  -2   7   6       19.64       20.43      2.57 o
  -1   7   6      120.67      129.17      5.96 o
   0   7   6       85.79       77.95      5.49 o
   1   7   6       31.55       32.11      3.79 o
   2   7   6        0.12        3.54      3.34 o
   3   7   6       62.99       68.91     11.24 o
   4   7   6        2.65       -1.44      3.72 o
 -10   8   6        6.31        0.94      4.43 o
  -9   8   6        0.13        1.58      3.41 o
  -8   8   6       12.40       10.77      4.51 o
  -7   8   6       27.92       28.47      4.09 o
  -6   8   6      174.82      169.41      7.59 o
  -5   8   6       41.87       41.93      3.84 o
  -4   8   6       71.79       86.59      6.07 o
  -3   8   6       56.75       47.67      4.78 o
  -2   8   6        8.55        7.37      1.78 o
  -1   8   6        2.11        1.08      1.27 o
   0   8   6       92.88      111.02      7.69 o
   1   8   6       13.15       11.93      3.33 o
   2   8   6        9.11        4.01      3.50 o
   3   8   6       54.02       59.87      8.34 o
   4   8   6       17.32       22.55      6.32 o
 -10   9   6       10.93        5.26      4.49 o
  -9   9   6       58.08       59.32      9.51 o
  -8   9   6       74.94       54.99      8.64 o
  -7   9   6       22.40       17.08      3.73 o
  -6   9   6      115.50      107.75     15.29 o
  -5   9   6      390.80      373.61     10.94 o
  -4   9   6       79.63       82.13      5.29 o
  -3   9   6      139.01      127.77      5.54 o
  -2   9   6       77.52       70.56      4.45 o
  -1   9   6      149.61      137.48      5.87 o
   0   9   6       33.93       24.88      3.21 o
   1   9   6        9.14       13.61      3.53 o
   2   9   6       31.57       31.17      6.01 o
   3   9   6       51.08       56.32      8.30 o
   4   9   6        2.12        4.83      4.28 o
 -10  10   6       21.35       19.68      6.98 o
  -9  10   6       68.14       86.81     10.43 o
  -8  10   6       19.85       13.62      3.86 o
  -7  10   6      361.33      359.21     13.36 o
  -6  10   6        5.46        9.20      8.36 o
  -5  10   6        9.72        7.82      2.80 o
  -4  10   6      360.54      364.89      9.53 o
  -3  10   6        0.05       -0.25      1.18 o
  -2  10   6        6.44        5.07      1.69 o
  -1  10   6       25.33       21.51      2.91 o
   0  10   6      222.34      219.06      9.52 o
   1  10   6       82.97       65.36      6.63 o
   2  10   6       12.66        7.12      3.91 o
   3  10   6        0.12       -3.06      3.21 o
   4  10   6       36.85       34.27      7.27 o
 -10  11   6       13.11       12.52      4.46 o
  -9  11   6       82.48       69.97      9.92 o
  -8  11   6       45.71       30.22      5.83 o
  -7  11   6       71.20       78.88      9.36 o
  -6  11   6        5.09        9.41      4.41 o
  -5  11   6       31.71       32.62      4.45 o
  -4  11   6       57.32       60.21      4.57 o
  -3  11   6      130.34      148.64      6.01 o
  -2  11   6        8.37        6.29      2.27 o
  -1  11   6       77.07       75.18      6.53 o
   0  11   6       93.65       78.52      6.86 o
   1  11   6        0.06       -0.99      2.04 o
   2  11   6       40.48       48.81      7.39 o
   3  11   6       19.83       17.20      5.49 o
   4  11   6       25.67       16.23      5.89 o
  -9  12   6       52.11       50.64      8.83 o
  -8  12   6      104.54       98.17      8.96 o
  -7  12   6      362.86      370.39     20.98 o
  -6  12   6       31.68       27.14      4.45 o
  -5  12   6       78.38       73.96      6.66 o
  -4  12   6      131.57      130.33      8.65 o
  -3  12   6      127.24      106.01      6.21 o
  -2  12   6       26.10       20.69      2.94 o
  -1  12   6        7.67       10.56      3.94 o
   0  12   6        5.31        5.42      2.55 o
   1  12   6      127.56      125.08      9.06 o
   2  12   6        6.77        2.07      3.56 o
   3  12   6       33.61       36.99      6.96 o
   4  12   6       34.63       49.89      8.23 o
  -9  13   6        0.02        1.50      2.67 o
  -8  13   6      358.80      243.64     14.17 o
  -7  13   6       10.38        6.51      2.90 o
  -6  13   6       15.39       -0.38      8.20 o
  -5  13   6      154.97      165.27     10.38 o
  -4  13   6        2.09        2.07      2.98 o
  -3  13   6        0.00        1.65      1.52 o
  -2  13   6        4.94        4.34      2.36 o
  -1  13   6       46.68       45.89      4.67 o
   0  13   6       46.88       40.68      5.29 o
   1  13   6        1.62       -1.25      2.12 o
   2  13   6        1.64        0.67      3.43 o
   3  13   6       53.66       63.04      8.98 o
  -9  14   6       42.09       39.01      6.62 o
  -8  14   6       49.87       47.04      7.06 o
  -7  14   6        7.93       11.25      2.90 o
  -6  14   6        0.52        5.40      3.18 o
  -5  14   6       22.28       11.27      4.51 o
  -4  14   6      173.79      168.04      7.46 o
  -3  14   6       37.75       27.54      3.55 o
  -2  14   6        0.31       -0.46      1.95 o
  -1  14   6        7.99        5.84      2.25 o
   0  14   6        6.25        5.95      5.03 o
   1  14   6       11.02       11.85      3.70 o
   2  14   6       21.13       25.08      5.13 o
   3  14   6        0.84       -1.80      3.47 o
  -9  15   6        5.80       -3.14      3.14 o
  -7  15   6        0.27       14.35      3.67 o
  -6  15   6       95.25      102.22      7.01 o
  -5  15   6        0.01        7.97      3.66 o
  -4  15   6        0.58        2.63      1.65 o
  -3  15   6       98.34       89.20      6.96 o
  -2  15   6       48.00       44.89      5.23 o
  -1  15   6       30.52       24.82      3.58 o
   0  15   6        0.02       -0.71      2.16 o
   1  15   6       73.63       69.59     11.50 o
   2  15   6        1.67        2.68      3.16 o
   3  15   6      173.83      188.75     15.22 o
  -9  16   6      186.95      234.66     13.94 o
  -8  16   6       76.78       69.04      8.56 o
  -7  16   6       36.14       54.76      7.13 o
  -6  16   6       86.29       82.33      7.38 o
  -5  16   6       80.13       87.73      6.65 o
  -4  16   6       72.31       69.63      8.17 o
  -3  16   6      233.97      232.94      9.42 o
  -2  16   6      516.30      479.45     14.27 o
  -1  16   6      609.97      576.25     14.20 o
   0  16   6      215.74      242.98     10.86 o
   1  16   6      219.62      228.57     10.91 o
   2  16   6        1.98        3.00      3.19 o
   3  16   6       50.76       51.76     15.26 o
  -7  17   6       19.76       20.31      3.90 o
  -6  17   6       30.02       38.54      5.88 o
  -5  17   6      221.62      231.12     10.08 o
  -4  17   6       59.13       52.29      6.93 o
  -3  17   6       60.42       78.23      6.49 o
  -2  17   6      423.27      446.88     14.27 o
  -1  17   6        7.85       10.27      2.78 o
   0  17   6       92.71      111.38      8.83 o
   1  17   6       33.03       19.36      4.31 o
   2  17   6      124.19      143.77     10.94 o
   3  17   6       10.86        9.31      5.31 o
  -8  18   6        1.74        3.95      2.99 o
  -7  18   6        0.01        0.87      2.44 o
  -6  18   6        1.31       14.75      3.48 o
  -5  18   6       17.38       15.50      4.31 o
  -4  18   6        2.66        1.75      3.36 o
  -3  18   6       11.64       10.44      2.61 o
  -2  18   6      122.30      110.68      8.17 o
  -1  18   6       91.35       79.91      6.58 o
   0  18   6       35.66       28.59      5.09 o
   1  18   6        0.44        4.40      3.12 o
   2  18   6       45.32       59.89      7.40 o
  -8  19   6       69.85       88.19      7.71 o
  -7  19   6        0.32        2.57      2.53 o
  -6  19   6       79.36       86.47      9.08 o
  -5  19   6       26.48       29.58      5.95 o
  -4  19   6       27.07       28.19      5.52 o
  -3  19   6       18.71       23.44      4.04 o
  -2  19   6      113.29      105.41      8.09 o
  -1  19   6      148.80      140.23      8.40 o
   0  19   6       15.97       14.77      4.31 o
   1  19   6       25.47       19.44      4.66 o
   2  19   6       25.81       23.99      5.21 o
  -7  20   6       63.98       70.18      7.97 o
  -6  20   6       18.98       18.16      4.55 o
  -4  20   6      161.34      141.59      9.51 o
  -3  20   6       64.68       55.60      7.08 o
  -2  20   6       15.37       16.00      3.95 o
  -1  20   6       46.92       44.62      4.95 o
   0  20   6       57.98       51.66      6.34 o
   1  20   6        0.96        6.01      3.54 o
   2  20   6        1.13        6.43      4.76 o
  -7  21   6       33.52       51.33      6.18 o
  -6  21   6        0.39        4.83      2.80 o
  -5  21   6       40.07       52.07      7.24 o
  -4  21   6       78.85      107.05     18.34 o
  -3  21   6       32.83       35.77      5.62 o
  -2  21   6        5.47        3.46      2.70 o
  -1  21   6        1.82        2.52      2.52 o
   0  21   6       30.88       33.51      5.42 o
   1  21   6        0.88        3.34      3.37 o
  -6  22   6       16.08       14.34      4.14 o
  -5  22   6        0.75        6.32      2.94 o
  -4  22   6      130.44      136.58      9.33 o
  -3  22   6       21.83       17.85      4.54 o
  -2  22   6        0.95       -0.57      2.92 o
  -1  22   6      104.29       90.04      7.01 o
   0  22   6       68.79       89.89      8.35 o
   1  22   6       12.57       16.98      4.70 o
  -6  23   6       11.10        2.20      3.73 o
  -5  23   6       28.69       36.93      6.31 o
  -4  23   6      110.52      139.56     23.56 o
  -3  23   6      194.02      224.98     27.88 o
  -2  23   6        8.05        8.03      4.56 o
  -1  23   6       81.00       84.67      6.98 o
   0  23   6      222.69      246.12     16.08 o
  -5  24   6        2.06        8.99      3.48 o
  -4  24   6        6.99        6.69      3.70 o
  -3  24   6        0.69        1.97      2.64 o
  -2  24   6        1.64        3.69      3.64 o
  -1  24   6        3.65        3.20      3.11 o
  -4  25   6        2.94       15.68      8.38 o
  -3  25   6       31.89       30.83      5.93 o
  -2  25   6        4.49        0.34      3.40 o
 -10   1   7       16.32       16.44      4.95 o
  -9   1   7        0.28       -1.15      2.83 o
  -8   1   7       16.73       17.89      4.58 o
  -7   1   7       44.80       54.99      5.01 o
  -6   1   7       68.17       66.17      5.22 o
  -5   1   7       13.57        8.73      2.26 o
  -4   1   7       28.39       27.69      3.39 o
  -3   1   7     1695.49     1651.72     25.50 o
  -2   1   7      708.02      702.13     14.83 o
  -1   1   7      229.67      226.73      9.40 o
   0   1   7       93.90       88.06      8.68 o
   1   1   7        2.25        8.96      3.85 o
   2   1   7        4.84       11.95      4.85 o
   3   1   7       13.81        5.92      4.23 o
 -10   2   7       10.24        3.12      3.67 o
  -9   2   7       49.10       43.31     11.74 o
  -8   2   7       10.06       12.00      3.31 o
  -7   2   7       48.40       48.42      4.68 o
  -6   2   7       19.47       21.09      3.14 o
  -5   2   7       19.77       18.28      2.99 o
  -4   2   7       89.97       87.76      5.87 o
  -3   2   7       39.83       45.63      4.87 o
  -2   2   7      481.04      495.81     20.41 o
  -1   2   7      253.43      247.27     13.92 o
   0   2   7        1.04        0.08      2.80 o
   1   2   7       59.05       61.59      7.73 o
   2   2   7        1.62        3.05      3.51 o
   3   2   7        0.48        6.37      4.36 o
 -10   3   7      145.25      149.74     12.90 o
  -9   3   7       23.84       14.68      4.53 o
  -8   3   7        0.78        0.11      1.93 o
  -7   3   7        0.17        1.81      1.67 o
  -6   3   7       50.06       48.00      6.98 o
  -5   3   7      232.99      229.33      8.04 o
  -4   3   7       56.16       55.83      4.16 o
  -3   3   7       54.50       54.45      4.56 o
  -2   3   7      137.88      139.45      7.32 o
  -1   3   7        0.02       -0.24      1.87 o
   0   3   7       11.41        8.87      6.36 o
   1   3   7        0.13        1.16      3.04 o
   2   3   7       40.47       58.99      7.91 o
   3   3   7       45.45       55.54     12.28 o
 -10   4   7       47.42       41.87     12.62 o
  -9   4   7       22.43       19.33      4.95 o
  -8   4   7       36.27       23.60      4.08 o
  -7   4   7       35.33       27.92      3.67 o
  -6   4   7       88.57       91.74      6.40 o
  -5   4   7        1.16        1.23      1.51 o
  -4   4   7       22.14       18.42      2.55 o
  -3   4   7        9.75        8.49      2.13 o
  -2   4   7       13.78       13.11      5.70 o
  -1   4   7       12.20        9.32      2.92 o
   0   4   7      198.38      214.30     11.22 o
   1   4   7       34.74       33.03      9.48 o
   2   4   7       71.67       71.87      8.57 o
   3   4   7       20.51       21.89      8.05 o
 -10   5   7        0.04        2.65      3.14 o
  -9   5   7      117.51      123.03     24.21 o
  -8   5   7      252.08      276.42     11.07 o
  -7   5   7      229.82      226.91      8.48 o
  -6   5   7       74.97       76.68      5.67 o
  -5   5   7       25.16       19.04      2.59 o
  -4   5   7       40.29       49.79      3.95 o
  -3   5   7       43.49       46.13      4.95 o
  -2   5   7       23.80       19.79      3.61 o
  -1   5   7      187.91      174.83      8.22 o
   0   5   7        3.91        4.62      2.42 o
   1   5   7        1.21        1.88      3.10 o
   2   5   7       76.03       77.96     13.15 o
   3   5   7       21.59       34.41      9.53 o
 -10   6   7       11.67       10.66      6.07 o
  -9   6   7       38.20       43.97      6.91 o
  -8   6   7        8.70        9.57      3.03 o
  -7   6   7       36.31       45.95      7.89 o
  -6   6   7       10.57        9.59      2.33 o
  -5   6   7       69.19       58.25      4.78 o
  -4   6   7      115.77      126.82     13.23 o
  -3   6   7        2.66       -0.63      1.56 o
  -2   6   7        1.88        1.53      1.88 o
  -1   6   7        2.30        4.40      2.33 o
   0   6   7       17.06       17.72      3.77 o
   1   6   7       20.67       24.46      5.21 o
   2   6   7       14.66       13.79      7.43 o
   3   6   7        2.74        8.35      6.69 o
 -10   7   7       13.19       11.76      5.96 o
  -9   7   7       49.05       21.33      6.67 o
  -8   7   7      178.20      176.70     16.35 o
  -7   7   7       49.63       43.71      5.14 o
  -6   7   7      112.39      109.53      6.74 o
  -5   7   7       50.50       46.43      4.97 o
  -4   7   7       20.19       19.09      3.34 o
  -3   7   7      111.25      109.86      7.03 o
  -2   7   7        0.65        2.84      1.98 o
  -1   7   7      141.57      141.32      7.78 o
   0   7   7      546.35      492.43     14.48 o
   1   7   7        0.00        4.02      5.22 o
   2   7   7       22.61       36.37      9.70 o
   3   7   7      222.41      236.28     20.23 o
 -10   8   7        5.76        2.35      4.58 o
  -9   8   7      129.85      137.14     12.88 o
  -8   8   7        0.86        1.49      2.78 o
  -7   8   7        5.63        3.06      3.39 o
  -6   8   7       14.11       22.33      3.70 o
  -5   8   7      308.31      336.78     11.17 o
  -4   8   7       62.37       65.21      5.83 o
  -3   8   7       27.15       23.32      3.67 o
  -2   8   7        1.90        5.91      2.28 o
  -1   8   7       78.13       56.92      5.03 o
   0   8   7      107.56      101.04      6.79 o
   1   8   7        8.87        8.20      4.51 o
   2   8   7        1.04        1.53      5.31 o
   3   8   7        5.53        8.12      6.62 o
 -10   9   7        0.07        1.01      3.98 o
  -9   9   7       18.38       21.80      6.49 o
  -8   9   7       74.24       71.32      7.92 o
  -7   9   7      129.71      118.59      8.82 o
  -6   9   7      164.20      151.55      8.08 o
  -5   9   7      130.61      118.05      6.94 o
  -4   9   7       73.93       69.65      6.10 o
  -3   9   7      102.49      117.46      7.17 o
  -2   9   7       81.15       82.36      5.85 o
  -1   9   7       41.14       38.26      4.14 o
   0   9   7        0.07        0.37      2.45 o
   1   9   7       39.14       28.54      6.11 o
   2   9   7        7.51       10.14      5.83 o
   3   9   7        4.17        5.84      6.71 o
  -9  10   7       41.51       46.94      8.83 o
  -8  10   7       17.97       19.26      4.63 o
  -7  10   7      253.14      276.44     12.66 o
  -6  10   7       53.32       51.26     11.10 o
  -5  10   7       91.40       95.26      7.03 o
  -4  10   7       46.72       56.47      5.50 o
  -3  10   7       29.10       29.03      4.07 o
  -2  10   7      111.60      116.12      6.61 o
  -1  10   7       11.27        9.89      3.28 o
   0  10   7      102.30       94.66      9.84 o
   1  10   7        2.36       -1.93      3.00 o
   2  10   7        1.18        2.32      3.71 o
   3  10   7       10.24       -0.89      5.39 o
  -9  11   7        2.13        2.50      2.66 o
  -8  11   7       82.10       95.98      7.73 o
  -7  11   7       12.65       16.10      6.60 o
  -6  11   7      314.06      307.57     13.09 o
  -5  11   7       22.91       21.34      3.66 o
  -4  11   7        1.02        3.18      2.03 o
  -3  11   7      385.20      357.26     11.57 o
  -2  11   7       79.03       78.87      5.80 o
  -1  11   7       34.51       27.43      4.57 o
   0  11   7       17.61       13.91      5.07 o
   1  11   7       63.55       72.72      9.23 o
   2  11   7       21.03       22.51      6.65 o
   3  11   7       43.35       45.05     11.57 o
  -8  12   7        0.07        3.91      2.83 o
  -7  12   7        3.82        6.15      2.57 o
  -6  12   7       12.58       16.11      3.85 o
  -5  12   7        2.73        2.98      5.15 o
  -4  12   7        4.52        2.31      2.07 o
  -3  12   7       97.14       81.57      5.34 o
  -2  12   7        0.02       -0.12      1.85 o
  -1  12   7      124.77      128.36      9.21 o
   0  12   7        0.72       -0.91      2.45 o
   1  12   7      349.54      380.38     14.65 o
   2  12   7        0.02        3.85      3.57 o
  -9  13   7        0.68       11.58      3.87 o
  -8  13   7       34.86       27.87      4.69 o
  -7  13   7       25.21       32.59      9.79 o
  -6  13   7      244.68      254.66     11.56 o
  -5  13   7        9.88        8.44      4.24 o
  -4  13   7       32.74       35.58      4.50 o
  -3  13   7      119.60       96.81      7.73 o
  -2  13   7       82.92       82.20      6.33 o
  -1  13   7        7.37        5.88      3.04 o
   0  13   7        1.90        2.19      2.84 o
   1  13   7      171.01      190.33     11.50 o
   2  13   7       64.94       69.31      9.56 o
  -8  14   7        4.11        9.74      3.38 o
  -7  14   7       44.75       49.77      6.67 o
  -6  14   7      327.07      365.23     14.02 o
  -5  14   7        0.70       -0.22      2.26 o
  -4  14   7       11.47       12.80      3.02 o
  -3  14   7      110.22       87.54      7.40 o
  -2  14   7       89.95       95.24      6.90 o
  -1  14   7        2.22        0.72      2.41 o
   0  14   7       23.86       22.77      4.61 o
   1  14   7        3.36        2.71      3.20 o
   2  14   7      101.17      117.41     12.32 o
  -9  15   7       94.53       87.34     10.53 o
  -8  15   7        0.20        7.32      3.72 o
  -7  15   7       55.38       50.70     10.43 o
  -6  15   7       84.02       82.35      7.70 o
  -5  15   7        0.91        2.68      1.69 o
  -4  15   7        6.30        4.30      4.54 o
  -3  15   7       30.29       31.30      4.72 o
  -2  15   7       26.65       24.38      4.78 o
  -1  15   7        0.03        0.61      2.46 o
   0  15   7      150.54      159.21     15.46 o
   1  15   7       11.91        5.94      3.52 o
   2  15   7        0.20       -1.50      3.79 o
  -8  16   7       61.70       80.09      9.47 o
  -7  16   7        0.03        1.75      2.48 o
  -6  16   7        6.47        8.33      5.00 o
  -5  16   7       74.22       82.92      6.84 o
  -4  16   7      112.57      100.12     12.92 o
  -3  16   7        3.16        2.63      2.47 o
  -2  16   7        0.50        3.24      2.33 o
  -1  16   7        1.39        3.42      2.75 o
   0  16   7       79.53       78.11     11.10 o
   1  16   7       18.73       16.84      5.52 o
  -8  17   7       12.49        1.19      4.01 o
  -7  17   7       12.09       33.73      5.86 o
  -6  17   7        0.41       -2.19      2.19 o
  -5  17   7        0.68        3.81      2.10 o
  -4  17   7        2.39        5.41      5.37 o
  -3  17   7        2.76        1.98      2.42 o
  -2  17   7        2.55        6.58      2.69 o
  -1  17   7        1.04        2.05      2.83 o
   0  17   7       88.41       94.23      8.78 o
   1  17   7      101.68      117.04     11.70 o
  -8  18   7      135.71      147.55     10.87 o
  -7  18   7        2.38       22.48      4.77 o
  -6  18   7        1.76       14.90      4.17 o
  -5  18   7        8.77        7.42      4.70 o
  -4  18   7      123.24      116.67     11.71 o
  -3  18   7       54.14       51.76      6.17 o
  -2  18   7        4.68        9.51      2.90 o
  -1  18   7       14.55       15.37      5.32 o
   0  18   7       17.61       23.07      4.91 o
   1  18   7       14.73       12.78      4.47 o
  -7  19   7       12.83       16.51      5.03 o
  -6  19   7       55.28       77.13      9.91 o
  -5  19   7       80.56       61.10      8.87 o
  -4  19   7      194.15      206.98     11.06 o
  -3  19   7        6.38        8.56      3.35 o
  -2  19   7       33.52       31.00      4.52 o
  -1  19   7      135.63      155.13     10.97 o
   0  19   7        6.33        5.34      3.74 o
  -7  20   7       28.64       20.51      5.44 o
  -6  20   7       21.66       44.30      7.31 o
  -5  20   7       34.44       -2.41      2.41 o
  -4  20   7      148.19      174.09     10.26 o
  -3  20   7      136.66      142.49      9.31 o
  -2  20   7      319.97      376.39     12.44 o
  -1  20   7        2.27       -1.12      2.57 o
   0  20   7      140.84      152.89     12.51 o
  -6  21   7        0.04       11.45      4.18 o
  -5  21   7       10.82       15.52      4.39 o
  -3  21   7      121.75      115.56     10.95 o
  -2  21   7      148.77      152.77     10.33 o
  -1  21   7        6.17        4.20      3.55 o
  -5  22   7       52.56       64.64      9.15 o
  -4  22   7      127.32      131.33     14.48 o
  -3  22   7      204.40      216.81     13.01 o
  -2  22   7        0.14        0.34      2.48 o
  -1  22   7        3.43        2.98      3.33 o
  -4  23   7       24.06       30.98      6.66 o
  -3  23   7       27.65        8.34      4.30 o
  -2  23   7       39.90       33.31     10.24 o
 -10   0   8       82.11       84.93     14.02 o
  -9   0   8       18.13        7.18      5.58 o
  -8   0   8        2.46        5.84      6.63 o
  -7   0   8       31.93       21.53      4.99 o
  -6   0   8       87.91       70.16      8.23 o
  -5   0   8       77.65       80.62     12.86 o
  -4   0   8      178.67      168.47     11.42 o
  -3   0   8      172.28      166.05     13.99 o
  -2   0   8      257.48      267.50     18.62 o
  -1   0   8       34.42       24.18      7.41 o
   0   0   8       16.84        9.21      5.82 o
   1   0   8      173.09      225.15     18.56 o
   2   0   8       27.89       69.28     13.01 o
 -10   1   8       35.07       40.16      9.11 o
  -9   1   8       19.65       20.66      8.74 o
  -8   1   8       29.08       18.96      3.41 o
  -7   1   8      106.44      114.19      7.51 o
  -6   1   8       20.77       23.09      3.51 o
  -5   1   8      233.77      240.33      8.85 o
  -4   1   8       60.21       65.15      5.49 o
  -3   1   8       43.86       49.21      4.92 o
  -2   1   8      431.10      416.90     16.47 o
  -1   1   8      192.06      205.29     11.84 o
   0   1   8       17.37       18.83      5.00 o
   1   1   8      153.43      150.05     12.66 o
   2   1   8        0.96        2.36      4.00 o
 -10   2   8       17.75       23.99      5.73 o
  -9   2   8       56.66       53.61      7.73 o
  -8   2   8        0.01       -0.16      1.83 o
  -7   2   8        1.29        3.06      2.31 o
  -6   2   8        3.01        1.54      1.81 o
  -5   2   8        1.30        1.17      1.86 o
  -4   2   8        2.50        0.74      1.77 o
  -3   2   8      482.77      528.87     15.52 o
  -2   2   8      216.89      210.24      9.75 o
  -1   2   8       10.32        9.18      3.96 o
   0   2   8        0.05        3.50      3.40 o
   1   2   8        7.14        4.96      3.84 o
   2   2   8        1.19        6.01      4.17 o
 -10   3   8        2.19        2.06      3.39 o
  -9   3   8       14.27        8.94      3.98 o
  -8   3   8      130.32      124.78      8.09 o
  -7   3   8      123.68      130.75      8.04 o
  -6   3   8        1.43        2.18      1.97 o
  -5   3   8       29.66       37.59      4.39 o
  -4   3   8       12.33       16.92      3.06 o
  -3   3   8       82.23       84.56      7.77 o
  -2   3   8        2.12        3.89      2.49 o
  -1   3   8      164.24      169.64     10.67 o
   0   3   8       51.90       53.25      7.54 o
   1   3   8       10.87       16.77      5.10 o
   2   3   8       19.27       13.08      7.23 o
 -10   4   8       36.95       33.21      6.52 o
  -9   4   8      130.43      104.92     10.67 o
  -8   4   8       29.56       22.64      6.92 o
  -7   4   8       91.79       97.21      7.02 o
  -6   4   8        0.03        1.55      1.82 o
  -5   4   8      422.68      408.79     12.86 o
  -4   4   8      200.57      238.02     12.83 o
  -3   4   8      197.51      191.61      9.09 o
  -2   4   8       13.81       14.76      3.65 o
  -1   4   8        7.26        3.40      3.36 o
   0   4   8        5.03        7.93      3.89 o
   1   4   8       14.98       26.10      5.68 o
   2   4   8       15.20       18.21      8.24 o
 -10   5   8        3.34        8.07      5.78 o
  -9   5   8       58.33       59.09     11.14 o
  -8   5   8        5.77        2.17      2.62 o
  -7   5   8        9.69       12.26      2.97 o
  -6   5   8       29.43       21.13      3.98 o
  -5   5   8      134.35      126.07     12.70 o
  -4   5   8      307.99      307.24     11.51 o
  -3   5   8       20.11       22.17      4.72 o
  -2   5   8        5.49        7.89      3.14 o
  -1   5   8       98.65      106.75     10.04 o
   0   5   8        0.05        3.81      3.29 o
   1   5   8       37.12       49.74     11.30 o
   2   5   8       27.80       35.81     10.36 o
 -10   6   8       51.36       55.32     11.26 o
  -9   6   8      141.37      155.71     11.70 o
  -8   6   8      144.86      158.90     15.19 o
  -7   6   8      304.66      296.65     11.79 o
  -6   6   8       57.04       75.50      6.89 o
  -5   6   8       33.82       34.87      4.75 o
  -4   6   8      219.53      232.74     12.78 o
  -3   6   8        0.65        0.92      2.02 o
  -2   6   8        4.31        7.49      2.81 o
  -1   6   8        6.47        7.42      3.10 o
   0   6   8        7.11        5.64      3.27 o
   1   6   8        0.01        5.31      5.51 o
   2   6   8      126.37      131.61     18.58 o
 -10   7   8       22.53       12.70      6.48 o
  -9   7   8       42.81       35.61      6.40 o
  -8   7   8       20.99       14.39      8.54 o
  -7   7   8        6.35        4.92      3.78 o
  -6   7   8        8.57       10.53      3.18 o
  -5   7   8      198.65      201.59     11.69 o
  -4   7   8        1.27        2.98      2.23 o
  -3   7   8        2.33        3.47      2.98 o
  -2   7   8       27.54       24.98      4.30 o
  -1   7   8      282.29      324.93     12.30 o
   0   7   8        1.46       -0.43      5.06 o
   1   7   8       32.33       31.07      9.79 o
   2   7   8        7.72       18.53      8.32 o
  -9   8   8       68.81       40.81      6.80 o
  -8   8   8       19.65       12.10      5.88 o
  -7   8   8       48.51       50.65      7.08 o
  -6   8   8       31.35       32.63      6.86 o
  -5   8   8       93.79      106.61      8.05 o
  -4   8   8       28.04       36.55      5.00 o
  -3   8   8       75.94       67.25      7.89 o
  -2   8   8       68.67       60.79      6.29 o
  -1   8   8      161.12      166.50      9.24 o
   0   8   8        3.73        3.32      5.51 o
   1   8   8       28.34       38.04     10.31 o
   2   8   8       89.41       95.08     16.32 o
  -9   9   8        1.69        3.75      3.28 o
  -8   9   8        0.47        0.95      3.00 o
  -7   9   8       52.10       38.98      6.38 o
  -6   9   8       37.23       48.55      6.18 o
  -5   9   8       40.69       33.28      4.78 o
  -4   9   8        0.60       -0.15      1.97 o
  -3   9   8      151.78      149.28      9.07 o
  -2   9   8       10.97        6.62      2.80 o
  -1   9   8      165.04      176.49     12.87 o
   0   9   8       11.43        8.86      6.59 o
   1   9   8        9.62        8.41      6.52 o
   2   9   8       54.91       33.62     10.79 o
  -9  10   8       22.34       18.50      4.70 o
  -8  10   8       12.96       11.69      4.27 o
  -7  10   8        1.93        4.92      3.59 o
  -6  10   8      121.09      120.79      8.68 o
  -5  10   8       92.20       89.32      7.48 o
  -4  10   8        2.92        2.88      2.42 o
  -3  10   8      106.65      108.84      8.14 o
  -2  10   8      295.63      289.90     15.65 o
  -1  10   8       66.78       80.51      9.86 o
   0  10   8        2.49        0.04      4.64 o
   1  10   8        2.22        6.70      6.42 o
  -9  11   8       40.25       34.48     10.74 o
  -8  11   8       18.73       27.12      5.59 o
  -7  11   8       23.87       38.86      6.29 o
  -6  11   8       78.17       78.02      8.52 o
  -5  11   8      149.68      149.95     11.12 o
  -4  11   8        3.63        3.26      2.24 o
  -3  11   8       71.08       92.94      7.71 o
  -2  11   8       68.35       66.64      8.76 o
  -1  11   8       23.56       32.09      7.89 o
   0  11   8        7.16        3.15      5.80 o
   1  11   8       38.71       61.03     12.85 o
  -9  12   8       56.71       87.14      9.14 o
  -8  12   8       16.11       17.27      4.70 o
  -7  12   8       15.02       16.74      4.53 o
  -6  12   8        6.35        2.64      3.19 o
  -5  12   8       20.40       17.95      3.70 o
  -4  12   8        1.97       -0.36      2.25 o
  -3  12   8       25.25       33.38      6.15 o
  -2  12   8      234.90      214.79     12.88 o
  -1  12   8       18.42        7.83      4.23 o
   0  12   8       63.33       58.98      8.89 o
   1  12   8       77.29       94.15     15.61 o
  -8  13   8       12.37       20.58      3.37 o
  -7  13   8        0.00        2.15      2.95 o
  -6  13   8        1.84       -0.62      2.65 o
  -5  13   8       15.30        7.71      2.76 o
  -4  13   8       57.78       53.00      7.36 o
  -3  13   8       13.84        7.71      3.93 o
  -2  13   8       81.89       87.13     11.04 o
  -1  13   8       21.03       11.35      4.47 o
   0  13   8        0.49        0.72      3.87 o
   1  13   8       21.34       25.25      9.68 o
  -8  14   8        2.67       -2.25      4.34 o
  -7  14   8       10.40       19.18      6.00 o
  -6  14   8       52.38       59.18      7.48 o
  -5  14   8        0.69        3.67      3.13 o
  -4  14   8        4.32        2.88      3.42 o
  -3  14   8       13.22       12.07      4.06 o
  -2  14   8        5.86        4.31      3.66 o
  -1  14   8        5.65        1.79      3.98 o
   0  14   8       89.77       64.25      9.59 o
  -8  15   8        8.20       -2.72      2.72 o
  -7  15   8       43.75       43.51      8.08 o
  -6  15   8       40.30       37.55      6.13 o
  -5  15   8       23.82       22.14      4.97 o
  -4  15   8       35.41       35.38      6.22 o
  -3  15   8       23.72       33.40      6.48 o
  -2  15   8        3.48        5.11      3.83 o
  -1  15   8        3.85        1.01      3.96 o
   0  15   8        0.10        2.59      4.22 o
  -8  16   8        0.01       -0.98      2.49 o
  -7  16   8       89.35      100.57      8.30 o
  -6  16   8       12.30       22.67      4.32 o
  -5  16   8        0.72        2.39      3.16 o
  -4  16   8        0.01        4.13      3.31 o
  -3  16   8       79.02      104.57     18.90 o
  -2  16   8       45.05       42.11      7.74 o
  -1  16   8      109.47      120.83     12.51 o
   0  16   8       24.47       17.93      7.04 o
  -7  17   8       61.02       69.77     10.11 o
  -6  17   8       41.18       53.92      6.96 o
  -5  17   8        0.40        6.30      3.73 o
  -4  17   8        6.89        9.26      4.25 o
  -3  17   8        0.01        3.90      3.70 o
  -2  17   8        0.04        2.12      3.50 o
  -1  17   8        3.06        2.72      3.82 o
  -6  18   8       32.52       40.35      7.23 o
  -5  18   8        3.31        6.76      3.26 o
  -4  18   8       26.13       31.69      6.18 o
  -3  18   8       96.03       89.72     15.62 o
  -2  18   8       25.27       33.73      6.98 o
  -1  18   8       38.99       31.21      7.10 o
  -6  19   8        1.72       -4.12      4.12 o
  -5  19   8       14.48       14.18      4.49 o
  -4  19   8        4.24        1.84      3.40 o
  -3  19   8       43.01       22.18      6.87 o
  -2  19   8      145.72      193.86     15.34 o
  -5  20   8        0.05       -2.61      2.61 o
  -4  20   8      154.27      177.26     11.66 o
  -3  20   8       55.79       66.42      9.07 o
  -2  20   8        8.27       11.30      5.42 o
  -9   1   9        0.25        4.16      2.98 o
  -8   1   9       20.71       21.24      3.86 o
  -7   1   9        4.71       10.40      3.05 o
  -6   1   9       15.96       14.29      4.05 o
  -5   1   9      364.21      360.05     11.68 o
  -4   1   9      125.85      127.21      9.49 o
  -3   1   9       37.06       29.32      6.16 o
  -2   1   9       10.29       11.83      4.48 o
  -1   1   9        4.85        6.77      4.11 o
   0   1   9       32.47       31.57      6.64 o
   1   1   9        3.19        9.60      5.47 o
  -9   2   9       26.88       22.50      4.80 o
  -8   2   9       14.09        8.57      2.99 o
  -7   2   9        3.88        5.96      3.48 o
  -6   2   9       45.84       44.70      5.11 o
  -5   2   9       62.98       51.71      6.16 o
  -4   2   9      382.55      433.93     15.28 o
  -3   2   9        1.90        4.39      3.56 o
  -2   2   9       20.19       15.51      5.14 o
  -1   2   9       37.50       57.16      9.28 o
   0   2   9       22.78       18.22      5.36 o
   1   2   9        2.12        6.73      4.85 o
  -9   3   9        0.03        1.43      2.89 o
  -8   3   9       75.23       76.07      6.87 o
  -7   3   9        1.41        2.68      2.40 o
  -6   3   9       18.76       17.11      4.14 o
  -5   3   9       88.40       95.61      8.27 o
  -4   3   9       43.57       41.74      5.66 o
  -3   3   9        0.22        2.00      2.50 o
  -2   3   9        4.21        0.33      3.32 o
  -1   3   9       77.44       91.98     10.06 o
   0   3   9       10.28       17.14      5.30 o
   1   3   9       31.95       45.88     11.52 o
  -9   4   9        0.04        7.16      4.07 o
  -8   4   9        0.74        0.68      2.41 o
  -7   4   9      100.35      128.29      9.74 o
  -6   4   9       23.47       15.36      3.81 o
  -5   4   9       13.33       14.41      3.70 o
  -4   4   9      166.33      176.03      9.41 o
  -3   4   9       17.83       19.81      4.29 o
  -2   4   9        1.40        0.07      2.72 o
  -1   4   9       27.17       32.43      6.31 o
   0   4   9        0.80        3.05      3.70 o
   1   4   9      167.16      166.45     21.10 o
  -9   5   9       42.73       37.19      6.96 o
  -8   5   9        2.93        5.99      3.00 o
  -7   5   9        0.76        5.11      2.94 o
  -6   5   9       29.59       27.16      4.84 o
  -5   5   9        2.19        3.56      2.76 o
  -4   5   9       36.37       38.68      5.61 o
  -3   5   9       82.08      101.03     11.00 o
  -2   5   9        3.85        2.20      3.37 o
  -1   5   9       19.37       18.80      5.38 o
   0   5   9       22.72       25.59      9.17 o
  -9   6   9        0.43        2.61      4.10 o
  -8   6   9        0.25       -1.50      3.06 o
  -7   6   9       11.68       14.26      3.94 o
  -6   6   9        1.96        4.50      3.10 o
  -5   6   9      120.69      140.82      9.99 o
  -4   6   9        1.49        1.42      2.38 o
  -3   6   9      155.63      170.05      9.29 o
  -2   6   9       32.76       31.75      5.01 o
  -1   6   9       10.24        8.55      4.13 o
   0   6   9        6.93        7.93      6.86 o
  -9   7   9       44.36       48.93      7.72 o
  -8   7   9        0.44        1.94      3.29 o
  -7   7   9      312.12      342.54     13.43 o
  -6   7   9       50.42       48.58      6.11 o
  -5   7   9       82.92       80.49     10.75 o
  -4   7   9        3.54        5.43      2.96 o
  -3   7   9      101.03      109.32      8.81 o
  -2   7   9       75.06       78.12      7.68 o
  -1   7   9       37.85       37.31     10.46 o
   0   7   9       37.99       25.32      9.47 o
  -9   8   9        0.45        0.02      4.25 o
  -8   8   9        6.94        7.71      4.27 o
  -7   8   9       12.73       15.55      3.82 o
  -6   8   9       84.92       89.17      8.17 o
  -5   8   9      162.91      161.36      9.44 o
  -4   8   9        5.63        4.10      3.54 o
  -3   8   9       12.45       14.84      3.93 o
  -2   8   9        4.63        3.00      2.79 o
  -1   8   9        1.12        1.03      5.40 o
   0   8   9       13.50        5.95      6.49 o
  -9   9   9        2.76        1.24      3.41 o
  -8   9   9       53.77       58.10      8.29 o
  -7   9   9        7.17        5.62      2.88 o
  -6   9   9      280.00      299.15     14.94 o
  -5   9   9       38.36       27.88      4.80 o
  -4   9   9       20.19       15.19      3.83 o
  -3   9   9       90.20      106.72     16.20 o
  -2   9   9        0.05        5.60      4.09 o
  -1   9   9       12.33        1.56      5.46 o
   0   9   9       40.93       46.40     12.12 o
  -8  10   9        0.86        0.01      3.49 o
  -7  10   9       16.43       13.49      4.63 o
  -6  10   9       46.09       38.61      5.62 o
  -5  10   9        5.58        3.54      2.62 o
  -4  10   9        2.44        3.89      2.85 o
  -3  10   9        0.15       -0.87      3.19 o
  -2  10   9        1.84        1.93      3.86 o
  -1  10   9       10.05       18.84      7.67 o
   0  10   9       69.27       70.00     14.18 o
  -8  11   9        6.48       11.07      4.38 o
  -7  11   9        3.45        8.35      4.09 o
  -6  11   9      204.55      218.17     10.44 o
  -5  11   9        5.70        4.41      2.93 o
  -4  11   9       56.05       69.90      7.27 o
  -3  11   9       88.90       78.46     13.55 o
  -2  11   9        6.33        7.47      4.45 o
  -1  11   9       72.13       75.72     14.71 o
  -8  12   9       44.23       51.53      8.45 o
  -7  12   9        3.38        1.55      3.31 o
  -6  12   9       85.39      114.11      9.00 o
  -5  12   9        3.16        1.07      2.61 o
  -4  12   9        0.02        1.97      3.79 o
  -3  12   9       72.08       79.26      9.87 o
  -2  12   9        0.22        2.65      4.18 o
  -1  12   9       13.59       25.71      9.81 o
  -8  13   9        3.80        5.56      6.83 o
  -7  13   9       24.97       16.26      4.82 o
  -6  13   9       42.25       51.50      7.62 o
  -5  13   9       18.45       14.92      4.75 o
  -4  13   9      155.36      171.45     14.19 o
  -3  13   9        5.25        5.73      4.16 o
  -2  13   9        4.85        7.19      7.32 o
  -1  13   9        2.25       -0.95      3.70 o
  -7  14   9       15.93       12.91      4.91 o
  -6  14   9        0.17        1.63      3.07 o
  -5  14   9        0.47        4.18      5.58 o
  -4  14   9       84.49       93.87     10.80 o
  -3  14   9        0.12       -0.04      3.50 o
  -2  14   9        9.84       20.70      6.14 o
  -7  15   9       18.59       16.59      5.19 o
  -6  15   9       51.17       52.19      7.74 o
  -5  15   9        8.14        7.24      4.26 o
  -4  15   9      118.93      153.99     23.40 o
  -3  15   9       29.64       27.95      6.57 o
  -2  15   9       43.14       36.74      7.62 o
  -6  16   9       15.01       11.79      5.37 o
  -5  16   9        1.47        0.61      3.20 o
  -4  16   9        0.02        3.40      3.63 o
  -3  16   9        3.95        5.38      5.53 o
  -5  17   9      132.75      130.77     12.24 o
  -4  17   9       33.16       39.02      7.55 o
  -3  17   9       78.74      104.99     16.90 o
  -8   0  10       46.29       54.96     11.60 o
  -7   0  10       18.13        8.39      4.64 o
  -6   0  10      115.86      128.71     17.66 o
  -5   0  10        0.02        0.47      4.82 o
  -4   0  10        7.76       10.88      6.32 o
  -3   0  10        0.31        8.71      6.02 o
  -2   0  10       67.99       89.88     15.44 o
  -1   0  10      149.70      192.81     22.50 o
  -8   1  10       38.31       24.79      4.45 o
  -7   1  10       56.97       56.75      6.08 o
  -6   1  10        6.11        5.26      3.32 o
  -5   1  10        2.19        4.22      4.88 o
  -4   1  10        0.08       -0.96      3.12 o
  -3   1  10       24.88       22.56      6.00 o
  -2   1  10      169.08      178.63     15.01 o
  -1   1  10        5.17       15.00      5.47 o
  -8   2  10        0.01        3.18      3.47 o
  -7   2  10       29.37       24.04      5.04 o
  -6   2  10       22.62       13.51      4.14 o
  -5   2  10       15.61       11.53      4.00 o
  -4   2  10       60.90       35.54      6.87 o
  -3   2  10        3.63        9.55      4.62 o
  -2   2  10        0.96       -1.35      3.56 o
  -1   2  10       96.60      107.25     12.08 o
  -8   3  10       52.42       34.52      5.98 o
  -7   3  10        5.18        5.23      3.39 o
  -6   3  10        0.61        1.08      2.99 o
  -5   3  10      203.72      255.79     12.21 o
  -4   3  10        0.15       -0.92      3.00 o
  -3   3  10       62.51       75.59      9.89 o
  -2   3  10       25.18       21.97      5.98 o
  -1   3  10      100.85       96.84     16.43 o
  -8   4  10        0.33        2.71      3.10 o
  -7   4  10       92.44       94.68     11.90 o
  -6   4  10       53.60       74.49     10.35 o
  -5   4  10        0.26        1.64      2.72 o
  -4   4  10        1.24        1.59      2.88 o
  -3   4  10       35.99       28.62      6.45 o
  -2   4  10       21.07       25.24      6.28 o
  -1   4  10        0.38        7.73      4.67 o
  -8   5  10      142.73      159.55     11.75 o
  -7   5  10       37.61       27.77      8.11 o
  -6   5  10      156.18      188.30     11.58 o
  -5   5  10        0.08        6.40      3.20 o
  -4   5  10       17.90       17.40      4.71 o
  -3   5  10       17.57       23.51      6.11 o
  -2   5  10       27.24       46.29     10.16 o
  -8   6  10        3.25        8.72      3.44 o
  -7   6  10      294.79      284.04     13.01 o
  -6   6  10      156.23      159.18     11.49 o
  -5   6  10       59.26       67.92      7.69 o
  -4   6  10       38.49       26.88      5.15 o
  -3   6  10        0.24        4.61      3.85 o
  -2   6  10       57.88       66.47      9.13 o
  -8   7  10        9.70        4.67      3.31 o
  -7   7  10       26.62       22.62      4.87 o
  -6   7  10      168.00      198.05     12.06 o
  -5   7  10        5.79        3.94      3.20 o
  -4   7  10       21.23       22.27      4.64 o
  -3   7  10      150.12      176.12     12.98 o
  -2   7  10        6.21       19.18      8.32 o
  -7   8  10        1.76       -0.59      2.67 o
  -6   8  10       13.20        8.60      3.69 o
  -5   8  10      102.13       91.66      8.76 o
  -4   8  10        0.02        2.69      2.94 o
  -3   8  10       67.57      106.98     12.02 o
  -2   8  10       19.60       27.76      9.80 o
  -7   9  10        8.02       15.59      4.26 o
  -6   9  10        0.58        3.07      3.05 o
  -5   9  10        2.06        5.38      3.25 o
  -4   9  10       64.18       57.24      7.10 o
  -3   9  10        9.06        9.23      5.12 o
  -2   9  10        3.55        9.26      6.33 o
  -7  10  10       60.73       67.62      7.82 o
  -6  10  10       39.16       56.85      6.92 o
  -5  10  10        2.78        2.45      2.88 o
  -4  10  10       23.28       24.71      6.73 o
  -3  10  10       36.22       41.31      8.08 o
  -6  11  10       18.65       14.02      4.12 o
  -5  11  10       10.94       14.38      8.88 o
  -4  11  10       17.66       19.65      6.21 o
  -3  11  10        0.12       -0.46      4.06 o
  -6  12  10        6.15        4.15      3.21 o
  -5  12  10        0.42        4.16      3.85 o
  -4  12  10       27.98       19.37      6.27 o
  -6   1  11        5.12        8.07      4.31 o
  -5   1  11       27.04       26.78      6.69 o
  -6   2  11       11.60       11.96      5.05 o
  -5   2  11        3.91        6.78      6.39 o
 
